# Supplementary material for: Catalytic Enantioselective Multicomponent Reactions of Sulfoxonium Ylides Enabled by a Formal Rearrangement—A Versatile Entry to Enantioenriched α‐Sulfanyl Carbonyl Compounds
Source: Angew Chem Int Ed Engl. 2026 May 17;65(28):e2074669. doi: 10.1002/anie.2074669 (PMC13340488; doi:10.1002/anie.2074669)
Supplement: Supplementary file 2 — Supporting File 2: anie72697‐sup‐0002‐Data.zip. [file ANIE-65-e2074669-s001.zip]

Archive with 1 entries (1 files):
- pp360-hplc-A_a-ACIE.cif
