# Supplementary material for: Catalytic Enantioselective Multicomponent Reactions of Sulfoxonium Ylides Enabled by a Formal Rearrangement—A Versatile Entry to Enantioenriched α‐Sulfanyl Carbonyl Compounds
Source: Angew Chem Int Ed Engl. 2026 May 17;65(28):e2074669. doi: 10.1002/anie.2074669 (PMC13340488; doi:10.1002/anie.2074669)
Supplement: Supplementary file 2 — Supporting File 2: anie72697‐sup‐0002‐Data.zip. [file ANIE-65-e2074669-s001.zip › pp360-hplc-A_a-ACIE.cif]

 
data_pp360-hplc-A_a
_publ_requested_journal      'Angew.Chem. Int. Ed.' 
_publ_author_name 
;
Nicolò Santarelli, Pietro Pecchini, Nunzio Matera, Andrea Pellegrini, 
Andrea Mazzanti, Mariafrancesca Fochi, Luca Bernardi
;
_audit_creation_date              01/29/2025
_audit_update_record              05/04/2026
_publ_contact_author
;
Prof. Dr. Andrea Mazzanti
University of Bologna
Department of Industrial Chemistry "Toso Montanari"
Via P.Gobetti 85
40129 Bologna
Italy
;
_publ_contact_author_phone        '[039]051 209 3632'
_publ_contact_author_fax          '[039]051 209 3654'
_publ_contact_author_email        'andrea.mazzanti@unibo.it'
_publ_author_address              'Via P.Gobetti 85 - 40129 Bologna'
_publ_section_title
;
Catalytic Enantioselective Multicomponent Reactions of Sulfoxonium Ylides
Enabled by a Formal Rearrangement - a Versatile Entry to Enantioenriched 
alpha-Sulfanyl Carbonyl Compounds 
;
_audit_creation_method            'SHELXL-2017/1'
_shelx_SHELXL_version_number      '2017/1'
_chemical_name_systematic         
;
Methyl (2R,3R)-2-((4-bromophenyl)thio)-3-hydroxy-3-phenylpropanoate
;
_chemical_name_common             'compound 4ab'
_chemical_melting_point           ?
_chemical_formula_moiety          ?
_chemical_formula_sum             'C16 H15 Br O3 S' 
_chemical_formula_weight          367.25

loop_
 _atom_type_symbol
 _atom_type_description
 _atom_type_scat_dispersion_real
 _atom_type_scat_dispersion_imag
 _atom_type_scat_source
 'C'  'C'   0.0033   0.0016
 'International Tables Vol C Tables 4.2.6.8 and 6.1.1.4'
 'H'  'H'   0.0000   0.0000
 'International Tables Vol C Tables 4.2.6.8 and 6.1.1.4'
 'Br'  'Br'  -0.2901   2.4595
 'International Tables Vol C Tables 4.2.6.8 and 6.1.1.4'
 'O'  'O'   0.0106   0.0060
 'International Tables Vol C Tables 4.2.6.8 and 6.1.1.4'
 'S'  'S'   0.1246   0.1234
 'International Tables Vol C Tables 4.2.6.8 and 6.1.1.4'
 
_space_group_crystal_system       monoclinic
_space_group_IT_number            4
_space_group_name_H-M_alt         'P 21'
_space_group_name_Hall            'P 2yb'
 
_shelx_space_group_comment
;
The symmetry employed for this shelxl refinement is uniquely defined
by the following loop, which should always be used as a source of
symmetry information in preference to the above space-group names.
They are only intended as comments.
;
 
loop_
 _space_group_symop_operation_xyz
 'x, y, z'
 '-x, y+1/2, -z'
 
_cell_length_a                    8.844(2)
_cell_length_b                    5.5769(12)
_cell_length_c                    16.324(3)
_cell_angle_alpha                 90
_cell_angle_beta                  97.296(6)
_cell_angle_gamma                 90
_cell_volume                      798.7(3)
_cell_formula_units_Z             2
_cell_measurement_temperature     296(2)
_cell_measurement_reflns_used     364
_cell_measurement_theta_min       1.77
_cell_measurement_theta_max       22.34
 
_exptl_crystal_description        'brick'
_exptl_crystal_colour             'colorless'
_exptl_crystal_density_meas       ?
_exptl_crystal_density_method     ?
_exptl_crystal_density_diffrn     1.527          
_exptl_crystal_F_000              372
_exptl_transmission_factor_min    0.306'
_exptl_transmission_factor_max    0.336'
_exptl_crystal_size_max           0.450
_exptl_crystal_size_mid           0.400
_exptl_crystal_size_min           0.400
_exptl_absorpt_coefficient_mu     2.710
_shelx_estimated_absorpt_T_min    0.375
_shelx_estimated_absorpt_T_max    0.410
_exptl_absorpt_correction_type    'empirical'
_exptl_absorpt_correction_T_min   ?
_exptl_absorpt_correction_T_max   ?
_exptl_absorpt_process_details    'BRUKER SADABS'
_exptl_absorpt_special_details    ?
_diffrn_ambient_temperature       296(2)
_diffrn_radiation_wavelength      0.71073
_diffrn_radiation_type            MoK\a
_diffrn_source                    'ccd'
_diffrn_measurement_device_type   'Bruker PHOTON2'
_diffrn_measurement_method        'phi and omega scans'
_diffrn_detector_area_resol_mean  ?
_diffrn_reflns_number             10523
_diffrn_reflns_av_unetI/netI      0.0501
_diffrn_reflns_av_R_equivalents   0.0417
_diffrn_reflns_limit_h_min        -10
_diffrn_reflns_limit_h_max        10
_diffrn_reflns_limit_k_min        -6
_diffrn_reflns_limit_k_max        6
_diffrn_reflns_limit_l_min        -20
_diffrn_reflns_limit_l_max        20
_diffrn_reflns_theta_min          2.322
_diffrn_reflns_theta_max          25.989
_diffrn_reflns_theta_full         25.000
_diffrn_measured_fraction_theta_max   0.987
_diffrn_measured_fraction_theta_full  0.986
_diffrn_reflns_Laue_measured_fraction_max    0.987
_diffrn_reflns_Laue_measured_fraction_full   0.986
_diffrn_reflns_point_group_measured_fraction_max   0.979
_diffrn_reflns_point_group_measured_fraction_full  0.977
_reflns_number_total              3061
_reflns_number_gt                 2917
_reflns_threshold_expression      'I > 2\s(I)'
_reflns_Friedel_coverage          0.789
_reflns_Friedel_fraction_max      0.968
_reflns_Friedel_fraction_full     0.965
 
_reflns_special_details
;
 Reflections were merged by SHELXL according to the crystal
 class for the calculation of statistics and refinement.
 
 _reflns_Friedel_fraction is defined as the number of unique
 Friedel pairs measured divided by the number that would be
 possible theoretically, ignoring centric projections and
 systematic absences.
;
 
_computing_data_collection        ?
_computing_cell_refinement        ?
_computing_data_reduction         ?
_computing_structure_solution     'SHELXT 2014/5 (Sheldrick, 2014)'
_computing_structure_refinement 'SHELXL-2017/1 (Sheldrick, 2017)'
_computing_molecular_graphics     ?
_computing_publication_material   ?
_refine_special_details           ?
_refine_ls_structure_factor_coef  Fsqd
_refine_ls_matrix_type            full
_refine_ls_weighting_scheme       calc
_refine_ls_weighting_details
'w=1/[\s^2^(Fo^2^)+(0.0350P)^2^+0.1662P] where P=(Fo^2^+2Fc^2^)/3'
_atom_sites_solution_primary      ?
_atom_sites_solution_secondary    ?
_atom_sites_solution_hydrogens    mixed
_refine_ls_hydrogen_treatment     mixed
_refine_ls_extinction_method      'SHELXL-2017/1 (Sheldrick 2017)'
_refine_ls_extinction_coef        0.071(11)
_refine_ls_extinction_expression
 'Fc^*^=kFc[1+0.001xFc^2^\l^3^/sin(2\q)]^-1/4^'
_refine_ls_abs_structure_details
;
 Flack x determined using 1210 quotients [(I+)-(I-)]/[(I+)+(I-)]
 (Parsons, Flack and Wagner, Acta Cryst. B69 (2013) 249-259).
;
_refine_ls_abs_structure_Flack    0.050(5)
_chemical_absolute_configuration  'ad'
_refine_ls_number_reflns          3061
_refine_ls_number_parameters      196
_refine_ls_number_restraints      1
_refine_ls_R_factor_all           0.0336
_refine_ls_R_factor_gt            0.0323
_refine_ls_wR_factor_ref          0.0858
_refine_ls_wR_factor_gt           0.0852
_refine_ls_goodness_of_fit_ref    1.051
_refine_ls_restrained_S_all       1.051
_refine_ls_shift/su_max           0.000
_refine_ls_shift/su_mean          0.000
 
loop_
 _atom_site_label
 _atom_site_type_symbol
 _atom_site_fract_x
 _atom_site_fract_y
 _atom_site_fract_z
 _atom_site_U_iso_or_equiv
 _atom_site_adp_type
 _atom_site_occupancy
 _atom_site_site_symmetry_order  
 _atom_site_calc_flag
 _atom_site_refinement_flags_posn
 _atom_site_refinement_flags_adp
 _atom_site_refinement_flags_occupancy
 _atom_site_disorder_assembly
 _atom_site_disorder_group
Br01 Br 0.18350(6) 0.39687(15) 0.42792(3) 0.0890(3) Uani 1 1 d . . . . .
S1 S 0.56888(10) 0.74182(15) 0.76866(5) 0.0449(3) Uani 1 1 d . . . . .
O3 O 0.7750(3) 0.2603(5) 0.87856(16) 0.0471(6) Uani 1 1 d . . . . .
O2 O 0.7506(3) 0.6074(6) 0.94388(18) 0.0551(7) Uani 1 1 d . . . . .
O1 O 0.4395(4) 0.2882(6) 0.9371(2) 0.0629(9) Uani 1 1 d . . . . .
C1 C 0.5547(4) 0.4823(6) 0.83541(19) 0.0364(7) Uani 1 1 d . . . . .
H1A H 0.541788 0.338039 0.800951 0.044 Uiso 1 1 calc R U . . .
C9 C 0.4630(4) 0.6394(6) 0.6751(2) 0.0384(7) Uani 1 1 d . . . . .
C15 C 0.7043(4) 0.4618(6) 0.89293(19) 0.0378(7) Uani 1 1 d . . . . .
C3 C 0.2682(4) 0.5011(6) 0.83306(19) 0.0364(7) Uani 1 1 d . . . . .
C10 C 0.5024(4) 0.4324(7) 0.6354(2) 0.0459(8) Uani 1 1 d . . . . .
H10 H 0.586175 0.342818 0.657995 0.055 Uiso 1 1 calc R U . . .
C4 C 0.2261(4) 0.3079(6) 0.7814(2) 0.0444(8) Uani 1 1 d . . . . .
H4 H 0.291117 0.177188 0.780366 0.053 Uiso 1 1 calc R U . . .
C2 C 0.4211(4) 0.4979(7) 0.8871(2) 0.0409(7) Uani 1 1 d . . . . .
H2 H 0.431811 0.641259 0.922101 0.049 Uiso 1 1 calc R U . . .
C11 C 0.4181(4) 0.3588(7) 0.5627(2) 0.0479(8) Uani 1 1 d . . . . .
H11 H 0.442814 0.218223 0.536778 0.058 Uiso 1 1 calc R U . . .
C8 C 0.1692(4) 0.6918(7) 0.8345(2) 0.0453(8) Uani 1 1 d . . . . .
H8 H 0.196797 0.822692 0.868433 0.054 Uiso 1 1 calc R U . . .
C12 C 0.2966(4) 0.4973(8) 0.5291(2) 0.0466(8) Uani 1 1 d . . . . .
C14 C 0.3408(5) 0.7748(7) 0.6400(2) 0.0476(8) Uani 1 1 d . . . . .
H14 H 0.314356 0.914565 0.665758 0.057 Uiso 1 1 calc R U . . .
C5 C 0.0870(5) 0.3101(8) 0.7313(3) 0.0551(10) Uani 1 1 d . . . . .
H5 H 0.060246 0.182254 0.695859 0.066 Uiso 1 1 calc R U . . .
C13 C 0.2571(5) 0.7026(8) 0.5659(2) 0.0538(10) Uani 1 1 d . . . . .
H13 H 0.175247 0.793962 0.541908 0.065 Uiso 1 1 calc R U . . .
C16 C 0.9157(5) 0.2109(9) 0.9310(3) 0.0574(10) Uani 1 1 d . . . . .
H16A H 0.995284 0.310596 0.914827 0.086 Uiso 1 1 calc R U . . .
H16B H 0.942483 0.045379 0.925604 0.086 Uiso 1 1 calc R U . . .
H16C H 0.902753 0.243961 0.987398 0.086 Uiso 1 1 calc R U . . .
C6 C -0.0114(5) 0.4996(9) 0.7338(3) 0.0570(10) Uani 1 1 d . . . . .
H6 H -0.104887 0.499213 0.700515 0.068 Uiso 1 1 calc R U . . .
C7 C 0.0283(5) 0.6896(8) 0.7855(3) 0.0569(10) Uani 1 1 d . . . . .
H7 H -0.038922 0.816890 0.787870 0.068 Uiso 1 1 calc R U . . .
H1O H 0.385(8) 0.304(11) 0.967(4) 0.09(2) Uiso 1 1 d . . . . .
 
loop_
 _atom_site_aniso_label
 _atom_site_aniso_U_11
 _atom_site_aniso_U_22
 _atom_site_aniso_U_33
 _atom_site_aniso_U_23
 _atom_site_aniso_U_13
 _atom_site_aniso_U_12
Br01 0.0788(4) 0.1234(5) 0.0571(3) -0.0284(3) -0.0215(2) 0.0065(3)
S1 0.0457(5) 0.0466(5) 0.0403(5) -0.0001(4) -0.0022(3) -0.0118(4)
O3 0.0398(13) 0.0535(14) 0.0453(13) -0.0063(11) -0.0054(10) 0.0050(11)
O2 0.0401(14) 0.0672(17) 0.0542(16) -0.0206(14) -0.0087(11) 0.0028(12)
O1 0.0451(15) 0.098(3) 0.0455(16) 0.0298(16) 0.0038(13) 0.0051(15)
C1 0.0327(15) 0.0426(17) 0.0325(15) -0.0020(13) -0.0010(12) -0.0031(13)
C9 0.0349(16) 0.0466(17) 0.0336(15) 0.0044(14) 0.0041(12) -0.0032(14)
C15 0.0302(15) 0.052(2) 0.0308(14) -0.0037(14) 0.0012(11) -0.0018(13)
C3 0.0308(15) 0.0470(17) 0.0316(15) 0.0020(13) 0.0039(11) -0.0047(13)
C10 0.0415(18) 0.054(2) 0.0420(17) -0.0020(16) 0.0046(14) 0.0099(16)
C4 0.0384(17) 0.0451(19) 0.048(2) -0.0046(14) 0.0002(14) -0.0018(13)
C2 0.0329(16) 0.059(2) 0.0298(15) -0.0010(14) -0.0013(12) -0.0021(15)
C11 0.052(2) 0.049(2) 0.0434(18) -0.0075(17) 0.0091(15) 0.0030(17)
C8 0.0421(18) 0.0457(19) 0.0479(19) 0.0005(15) 0.0048(15) -0.0014(14)
C12 0.0431(18) 0.061(2) 0.0355(17) -0.0015(16) 0.0018(14) -0.0051(16)
C14 0.056(2) 0.0446(19) 0.0418(19) -0.0037(15) 0.0035(15) 0.0097(16)
C5 0.048(2) 0.062(2) 0.051(2) -0.0023(17) -0.0082(17) -0.0151(17)
C13 0.048(2) 0.065(3) 0.046(2) -0.0003(19) -0.0026(16) 0.0133(18)
C16 0.046(2) 0.070(3) 0.053(2) 0.000(2) -0.0065(16) 0.0157(19)
C6 0.0385(19) 0.074(3) 0.054(2) 0.018(2) -0.0104(16) -0.0087(19)
C7 0.0410(19) 0.058(2) 0.071(3) 0.015(2) 0.0046(18) 0.0099(16)
 
_geom_special_details
;
 All esds (except the esd in the dihedral angle between two l.s. planes)
 are estimated using the full covariance matrix.  The cell esds are taken
 into account individually in the estimation of esds in distances, angles
 and torsion angles; correlations between esds in cell parameters are only
 used when they are defined by crystal symmetry.  An approximate (isotropic)
 treatment of cell esds is used for estimating esds involving l.s. planes.
;
 
loop_
 _geom_bond_atom_site_label_1
 _geom_bond_atom_site_label_2
 _geom_bond_distance
 _geom_bond_site_symmetry_2
 _geom_bond_publ_flag
Br01 C12 1.904(4) . ?
S1 C9 1.781(4) . ?
S1 C1 1.826(3) . ?
O3 C15 1.321(4) . ?
O3 C16 1.444(5) . ?
O2 C15 1.197(4) . ?
O1 C2 1.423(5) . ?
O1 H1O 0.73(7) . ?
C1 C15 1.527(4) . ?
C1 C2 1.539(4) . ?
C1 H1A 0.9800 . ?
C9 C14 1.382(5) . ?
C9 C10 1.390(5) . ?
C3 C8 1.380(5) . ?
C3 C4 1.390(5) . ?
C3 C2 1.518(4) . ?
C10 C11 1.383(5) . ?
C10 H10 0.9300 . ?
C4 C5 1.388(6) . ?
C4 H4 0.9300 . ?
C2 H2 0.9800 . ?
C11 C12 1.379(6) . ?
C11 H11 0.9300 . ?
C8 C7 1.393(6) . ?
C8 H8 0.9300 . ?
C12 C13 1.358(6) . ?
C14 C13 1.395(6) . ?
C14 H14 0.9300 . ?
C5 C6 1.373(6) . ?
C5 H5 0.9300 . ?
C13 H13 0.9300 . ?
C16 H16A 0.9600 . ?
C16 H16B 0.9600 . ?
C16 H16C 0.9600 . ?
C6 C7 1.372(7) . ?
C6 H6 0.9300 . ?
C7 H7 0.9300 . ?
 
loop_
 _geom_angle_atom_site_label_1
 _geom_angle_atom_site_label_2
 _geom_angle_atom_site_label_3
 _geom_angle
 _geom_angle_site_symmetry_1
 _geom_angle_site_symmetry_3
 _geom_angle_publ_flag
C9 S1 C1 100.89(15) . . ?
C15 O3 C16 116.6(3) . . ?
C2 O1 H1O 104(5) . . ?
C15 C1 C2 109.4(3) . . ?
C15 C1 S1 107.8(2) . . ?
C2 C1 S1 113.5(2) . . ?
C15 C1 H1A 108.7 . . ?
C2 C1 H1A 108.7 . . ?
S1 C1 H1A 108.7 . . ?
C14 C9 C10 119.3(3) . . ?
C14 C9 S1 118.7(3) . . ?
C10 C9 S1 122.0(3) . . ?
O2 C15 O3 124.9(3) . . ?
O2 C15 C1 124.7(3) . . ?
O3 C15 C1 110.3(3) . . ?
C8 C3 C4 119.1(3) . . ?
C8 C3 C2 121.3(3) . . ?
C4 C3 C2 119.6(3) . . ?
C11 C10 C9 120.5(3) . . ?
C11 C10 H10 119.8 . . ?
C9 C10 H10 119.8 . . ?
C5 C4 C3 120.0(3) . . ?
C5 C4 H4 120.0 . . ?
C3 C4 H4 120.0 . . ?
O1 C2 C3 111.8(3) . . ?
O1 C2 C1 103.2(3) . . ?
C3 C2 C1 111.7(3) . . ?
O1 C2 H2 110.0 . . ?
C3 C2 H2 110.0 . . ?
C1 C2 H2 110.0 . . ?
C12 C11 C10 118.9(4) . . ?
C12 C11 H11 120.6 . . ?
C10 C11 H11 120.6 . . ?
C3 C8 C7 120.5(4) . . ?
C3 C8 H8 119.8 . . ?
C7 C8 H8 119.8 . . ?
C13 C12 C11 121.8(4) . . ?
C13 C12 Br01 119.7(3) . . ?
C11 C12 Br01 118.5(3) . . ?
C9 C14 C13 120.2(3) . . ?
C9 C14 H14 119.9 . . ?
C13 C14 H14 119.9 . . ?
C6 C5 C4 120.5(4) . . ?
C6 C5 H5 119.8 . . ?
C4 C5 H5 119.8 . . ?
C12 C13 C14 119.2(4) . . ?
C12 C13 H13 120.4 . . ?
C14 C13 H13 120.4 . . ?
O3 C16 H16A 109.5 . . ?
O3 C16 H16B 109.5 . . ?
H16A C16 H16B 109.5 . . ?
O3 C16 H16C 109.5 . . ?
H16A C16 H16C 109.5 . . ?
H16B C16 H16C 109.5 . . ?
C7 C6 C5 119.9(3) . . ?
C7 C6 H6 120.0 . . ?
C5 C6 H6 120.0 . . ?
C6 C7 C8 120.0(4) . . ?
C6 C7 H7 120.0 . . ?
C8 C7 H7 120.0 . . ?
 
loop_
 _geom_torsion_atom_site_label_1
 _geom_torsion_atom_site_label_2
 _geom_torsion_atom_site_label_3
 _geom_torsion_atom_site_label_4
 _geom_torsion
 _geom_torsion_site_symmetry_1
 _geom_torsion_site_symmetry_2
 _geom_torsion_site_symmetry_3
 _geom_torsion_site_symmetry_4
 _geom_torsion_publ_flag
C9 S1 C1 C15 145.0(2) . . . . ?
C9 S1 C1 C2 -93.6(2) . . . . ?
C1 S1 C9 C14 124.0(3) . . . . ?
C1 S1 C9 C10 -58.1(3) . . . . ?
C16 O3 C15 O2 2.5(5) . . . . ?
C16 O3 C15 C1 -177.4(3) . . . . ?
C2 C1 C15 O2 -59.7(4) . . . . ?
S1 C1 C15 O2 64.2(4) . . . . ?
C2 C1 C15 O3 120.1(3) . . . . ?
S1 C1 C15 O3 -116.0(3) . . . . ?
C14 C9 C10 C11 -1.7(5) . . . . ?
S1 C9 C10 C11 -179.7(3) . . . . ?
C8 C3 C4 C5 0.9(5) . . . . ?
C2 C3 C4 C5 -179.6(3) . . . . ?
C8 C3 C2 O1 125.2(3) . . . . ?
C4 C3 C2 O1 -54.3(4) . . . . ?
C8 C3 C2 C1 -119.7(3) . . . . ?
C4 C3 C2 C1 60.8(4) . . . . ?
C15 C1 C2 O1 -55.8(3) . . . . ?
S1 C1 C2 O1 -176.3(2) . . . . ?
C15 C1 C2 C3 -176.0(3) . . . . ?
S1 C1 C2 C3 63.5(3) . . . . ?
C9 C10 C11 C12 1.6(6) . . . . ?
C4 C3 C8 C7 0.7(5) . . . . ?
C2 C3 C8 C7 -178.8(3) . . . . ?
C10 C11 C12 C13 -0.5(6) . . . . ?
C10 C11 C12 Br01 178.9(3) . . . . ?
C10 C9 C14 C13 0.7(5) . . . . ?
S1 C9 C14 C13 178.7(3) . . . . ?
C3 C4 C5 C6 -1.6(6) . . . . ?
C11 C12 C13 C14 -0.5(6) . . . . ?
Br01 C12 C13 C14 -179.9(3) . . . . ?
C9 C14 C13 C12 0.4(6) . . . . ?
C4 C5 C6 C7 0.6(6) . . . . ?
C5 C6 C7 C8 1.0(6) . . . . ?
C3 C8 C7 C6 -1.6(6) . . . . ?
 
loop_
 _geom_hbond_atom_site_label_D 
 _geom_hbond_atom_site_label_H 
 _geom_hbond_atom_site_label_A 
 _geom_hbond_distance_DH 
 _geom_hbond_distance_HA 
 _geom_hbond_distance_DA 
 _geom_hbond_angle_DHA 
 _geom_hbond_site_symmetry_A 
 _geom_hbond_publ_flag
O1 H1O O2  0.73(7) 2.28(7) 2.907(4) 144(6) 2_647 yes
C2 H2 O1  0.98 2.57 3.388(5) 141.4 2_657 yes
O1 H1O O2  0.73(7) 2.28(7) 2.907(4) 144(6) 2_647 yes
C2 H2 O1  0.98 2.57 3.388(5) 141.4 2_657 yes
O1 H1O O2  0.73(7) 2.28(7) 2.907(4) 144(6) 2_647 yes
C2 H2 O1  0.98 2.57 3.388(5) 141.4 2_657 yes
C2 H2 O1  0.98 2.57 3.388(5) 141.4 2_657 yes
O1 H1O O2  0.73(7) 2.28(7) 2.907(4) 144(6) 2_647 yes
C2 H2 O1  0.98 2.57 3.388(5) 141.4 2_657 yes
O1 H1O O2  0.73(7) 2.28(7) 2.907(4) 144(6) 2_647 yes
C2 H2 O1  0.98 2.57 3.388(5) 141.4 2_657 yes
O1 H1O O2  0.73(7) 2.28(7) 2.907(4) 144(6) 2_647 yes
C2 H2 O1  0.98 2.57 3.388(5) 141.4 2_657 yes
O1 H1O O2  0.73(7) 2.28(7) 2.907(4) 144(6) 2_647 yes
 
_refine_diff_density_max    0.340
_refine_diff_density_min   -0.444
_refine_diff_density_rms    0.046

_shelx_res_file
;
TITL pp360-hplc-A_a.res in P2(1)
    pp360-hplc-A_a.res
    created by SHELXL-2017/1 at 11:54:29 on 30-Jan-2025
CELL  0.71073   8.8445   5.5769  16.3245   90.000   97.296   90.000
ZERR    2.000   0.0021   0.0012   0.0034    0.000    0.006    0.000
LATT -1
SYMM -X, 1/2+Y, -Z
SFAC C  H  Br O  S
UNIT 32  30  2  6  2
omit -2 1 3
OMIT -3 52
L.S. 40
ACTA 50
BOND $H
FMAP 2
PLAN 5
HTAB O1 O2_$2
HTAB C2 O1_$1
HTAB O1 O2_$2
HTAB C2 O1_$1
HTAB O1 O2_$2
EQIV $2 -x+1, y-1/2, -z+2
HTAB C2 O1_$1
EQIV $1 -x+1, y+1/2, -z+2
htab
size 0.45 0.4 0.4
conf
HTAB C2 O1_$1
HTAB O1 O2_$2
HTAB C2 O1_$1
HTAB O1 O2_$2
HTAB C2 O1_$1
HTAB O1 O2_$2
HTAB C2 O1_$1
HTAB O1 O2_$2
TEMP 23.000
WGHT    0.035000    0.166200
EXTI    0.071272
FVAR       1.65352
BR01  3    0.183495    0.396875    0.427924    11.00000    0.07882    0.12342 =
         0.05709   -0.02843   -0.02153    0.00650
S1    5    0.568880    0.741822    0.768656    11.00000    0.04574    0.04664 =
         0.04027   -0.00007   -0.00222   -0.01177
O3    4    0.775016    0.260315    0.878563    11.00000    0.03976    0.05349 =
         0.04528   -0.00625   -0.00535    0.00505
O2    4    0.750559    0.607382    0.943879    11.00000    0.04007    0.06719 =
         0.05419   -0.02062   -0.00873    0.00282
O1    4    0.439533    0.288200    0.937056    11.00000    0.04505    0.09763 =
         0.04548    0.02983    0.00375    0.00510
C1    1    0.554664    0.482296    0.835412    11.00000    0.03265    0.04260 =
         0.03247   -0.00197   -0.00105   -0.00314
AFIX  13
H1A   2    0.541788    0.338039    0.800951    11.00000   -1.20000
AFIX   0
C9    1    0.462958    0.639447    0.675137    11.00000    0.03489    0.04657 =
         0.03357    0.00438    0.00411   -0.00315
C15   1    0.704316    0.461772    0.892932    11.00000    0.03021    0.05170 =
         0.03083   -0.00369    0.00123   -0.00176
C3    1    0.268236    0.501091    0.833057    11.00000    0.03075    0.04695 =
         0.03157    0.00203    0.00392   -0.00469
C10   1    0.502418    0.432446    0.635441    11.00000    0.04148    0.05393 =
         0.04199   -0.00202    0.00464    0.00992
AFIX  43
H10   2    0.586175    0.342818    0.657995    11.00000   -1.20000
AFIX   0
C4    1    0.226106    0.307918    0.781399    11.00000    0.03843    0.04508 =
         0.04828   -0.00460    0.00020   -0.00183
AFIX  43
H4    2    0.291117    0.177188    0.780366    11.00000   -1.20000
AFIX   0
C2    1    0.421143    0.497859    0.887146    11.00000    0.03292    0.05871 =
         0.02981   -0.00102   -0.00126   -0.00211
AFIX  13
H2    2    0.431811    0.641259    0.922101    11.00000   -1.20000
AFIX   0
C11   1    0.418055    0.358817    0.562670    11.00000    0.05212    0.04906 =
         0.04340   -0.00747    0.00913    0.00305
AFIX  43
H11   2    0.442814    0.218223    0.536778    11.00000   -1.20000
AFIX   0
C8    1    0.169239    0.691765    0.834512    11.00000    0.04207    0.04571 =
         0.04789    0.00050    0.00477   -0.00144
AFIX  43
H8    2    0.196797    0.822692    0.868433    11.00000   -1.20000
AFIX   0
C12   1    0.296586    0.497340    0.529124    11.00000    0.04309    0.06054 =
         0.03549   -0.00150    0.00181   -0.00512
C14   1    0.340838    0.774806    0.639951    11.00000    0.05553    0.04464 =
         0.04181   -0.00374    0.00350    0.00974
AFIX  43
H14   2    0.314356    0.914565    0.665758    11.00000   -1.20000
AFIX   0
C5    1    0.086994    0.310084    0.731341    11.00000    0.04841    0.06232 =
         0.05083   -0.00232   -0.00818   -0.01508
AFIX  43
H5    2    0.060246    0.182254    0.695859    11.00000   -1.20000
AFIX   0
C13   1    0.257123    0.702626    0.565868    11.00000    0.04791    0.06482 =
         0.04636   -0.00028   -0.00258    0.01335
AFIX  43
H13   2    0.175247    0.793962    0.541908    11.00000   -1.20000
AFIX   0
C16   1    0.915673    0.210923    0.930993    11.00000    0.04635    0.06960 =
         0.05286   -0.00006   -0.00655    0.01569
AFIX 137
H16A  2    0.995284    0.310596    0.914827    11.00000   -1.50000
H16B  2    0.942483    0.045379    0.925604    11.00000   -1.50000
H16C  2    0.902753    0.243961    0.987398    11.00000   -1.50000
AFIX   0
C6    1   -0.011425    0.499604    0.733830    11.00000    0.03848    0.07438 =
         0.05385    0.01770   -0.01044   -0.00874
AFIX  43
H6    2   -0.104887    0.499213    0.700515    11.00000   -1.20000
AFIX   0
C7    1    0.028290    0.689555    0.785529    11.00000    0.04104    0.05824 =
         0.07073    0.01476    0.00463    0.00994
AFIX  43
H7    2   -0.038922    0.816890    0.787870    11.00000   -1.20000
AFIX   0
H1O   2    0.385398    0.303757    0.966826    11.00000    0.08695
HKLF 4


REM  pp360-hplc-A_a.res in P2(1)
REM R1 =  0.0323 for    2917 Fo > 4sig(Fo)  and  0.0336 for all    3061 data
REM    196 parameters refined using      1 restraints

END

WGHT      0.0353      0.1638

REM Instructions for potential hydrogen bonds
HTAB C2 O1_$1
HTAB O1 O2_$2

REM Highest difference peak  0.340,  deepest hole -0.444,  1-sigma level  0.046
Q1    1   0.1464  0.4875  0.4510  11.00000  0.05    0.34
Q2    1   0.1727  0.2822  0.4612  11.00000  0.05    0.30
Q3    1   0.1386  0.9279  0.4490  11.00000  0.05    0.17
Q4    1   0.2559  0.4452  0.4385  11.00000  0.05    0.17
Q5    1   0.7238  0.2168  1.0188  11.00000  0.05    0.16
;
_shelx_res_checksum    8295

_shelx_hkl_file
;
  -1   0   0 1753.82  143.89
   1   0   0 1944.11  143.99
  -2   0   0 1203.18  102.49
  -2   0   0 1367.46  102.49
   2   0   0 1265.67  102.69
   2   0   0 1351.06  102.59
   2   0   0 1392.56  102.69
   3   0   0 7778.82  605.24
  -4   0   0 2987.40  226.98
   4   0   0 2865.81  227.48
   4   0   0 2889.51  227.08
  -5   0   0 3161.18  240.98
   5   0   0 3068.99  241.58
   5   0   0 3048.60  241.18
  -6   0   0  268.17   21.90
   6   0   0  276.57   23.60
   6   0   0  256.47   22.10
  -7   0   0  542.15   43.70
   7   0   0  571.74   45.20
   7   0   0  528.05   43.90
  -8   0   0  979.60   80.39
   8   0   0  951.30   80.59
   8   0   0 1132.69   83.59
  -9   0   0   51.39    7.20
   9   0   0   35.90    7.30
 -10   0   0   -0.60    6.70
 -10   0   0   -1.30    5.90
  10   0   0   -4.40   10.60
  10   0   0   -1.90    5.80
  10  -1   0   52.39    9.70
  10  -1   0   74.09   13.70
 -10   1   0   86.29   10.00
   9  -1   0  356.56   30.90
   9  -1   0  387.06   33.40
  -9   1   0  347.27   30.60
   8  -1   0   95.59   11.50
   8  -1   0   98.49   16.30
  -8   1   0  101.79   11.90
   7  -1   0  241.58   21.80
   7  -1   0  211.58   19.40
   6  -1   0  121.09   11.50
   6  -1   0  122.19   13.50
   5  -1   0  219.58   18.90
   5  -1   0  203.28   17.50
   3  -1   0 1145.29   92.19
   3  -1   0 1115.09   91.89
   3  -1   0 1129.59   91.79
  -3   1   0 1313.67   91.79
   2  -1   0 1886.01  167.28
   2  -1   0 1940.71  167.18
   2  -1   0 2148.39  167.18
  -2   1   0 2455.35  167.38
  -2   1   0 2241.18  167.28
  -2   1   0 1948.21  167.38
  -2   1   0 2411.96  167.28
   0  -1   0   36.20    3.00
   0   1   0   24.60    2.90
  -2  -1   0 1926.41  170.48
  -2  -1   0 2052.39  170.48
   2   1   0 2416.86  170.78
   2   1   0 2365.06  170.48
  -3  -1   0 1083.69   97.79
  -3  -1   0 1223.88   97.89
   3   1   0 1326.17   97.89
   3   1   0 1385.26   98.39
   5   1   0  349.67   28.50
   5   1   0  361.16   29.50
   6   1   0  214.18   20.10
   6   1   0  218.38   18.30
   7   1   0  330.27   28.10
   7   1   0  302.37   26.10
  -8  -1   0   85.79   10.40
   8   1   0   94.99   10.70
   8   1   0   94.39   14.40
  -9  -1   0  354.56   29.90
  -9  -1   0  347.87   29.50
   9   1   0  337.87   29.90
   9   1   0  370.46   32.40
 -10  -1   0   55.09    9.30
 -10  -1   0   56.99    8.80
  10   1   0   92.89   14.40
  10  -2   0  111.99   17.40
  10  -2   0  103.99   14.50
 -10   2   0  118.69   15.70
   9  -2   0  146.19   16.60
   9  -2   0  152.78   19.50
  -9   2   0  197.78   17.40
   8  -2   0  338.87   30.30
   8  -2   0  345.47   28.40
  -8   2   0  316.87   28.30
   7  -2   0   77.39   10.50
   7  -2   0   79.09   11.90
  -7   2   0   60.19    7.90
   6  -2   0 1059.49   84.19
   6  -2   0  966.40   83.09
   6  -2   0 1005.80   83.39
  -6   2   0 1203.88   83.29
   5  -2   0 1061.99   82.09
   5  -2   0 1050.69   81.49
   5  -2   0  997.50   81.39
   4  -2   0  513.05   40.10
   4  -2   0  498.65   39.70
   4  -2   0  479.95   39.50
   3  -2   0 2676.63  212.48
   3  -2   0 2694.63  212.28
   3  -2   0 2753.82  212.58
   3  -2   0 2773.32  212.28
   2  -2   0 1006.10   78.79
   2  -2   0  958.80   78.59
   2  -2   0  966.60   78.79
  -2   2   0 1087.09   78.59
  -1   2   0   73.99    6.90
  -1   2   0   89.39    7.80
  -1   2   0   83.49    7.50
   0  -2   0 6842.02  532.35
  -1  -2   0   33.20    4.30
  -1  -2   0   31.10    3.40
  -2  -2   0 1016.90   79.39
  -2  -2   0  876.21   79.39
  -2  -2   0 1039.50   79.99
  -2  -2   0 1011.00   79.69
   2   2   0 1158.38   80.19
  -3  -2   0 2318.57  201.58
  -3  -2   0 2873.91  201.58
  -3  -2   0 2696.33  202.08
  -3  -2   0 2739.53  201.88
   3   2   0 2323.07  202.28
  -4  -2   0  536.45   38.80
  -4  -2   0  496.55   38.90
   4   2   0  467.65   39.90
   4   2   0  463.65   39.00
  -5  -2   0 1059.89   76.29
   5   2   0  881.71   77.19
  -6  -2   0 1043.10   93.79
   6   2   0 1209.28   93.79
   6   2   0 1337.87   95.09
  -7  -2   0   79.99    9.00
  -7  -2   0   76.49    8.80
   7   2   0   86.59   13.60
  -8  -2   0  356.96   28.30
  -8  -2   0  343.77   28.20
   8   2   0  315.97   31.10
  -9  -2   0  143.69   14.80
  -9  -2   0  148.19   14.60
 -10  -2   0  102.89   13.30
 -10  -2   0  104.19   13.40
  10   2   0  132.39   19.50
   9  -3   0   12.90    9.30
   9  -3   0   18.60    6.80
  -9   3   0   19.00    7.50
   8  -3   0   18.70    6.10
   8  -3   0   21.60    8.50
  -8   3   0   19.50    6.50
  -8   3   0   26.20    8.50
   7  -3   0  263.17   21.00
   7  -3   0  280.57   22.80
  -7   3   0  211.18   21.20
  -7   3   0  187.78   22.00
   6  -3   0  706.93   57.39
   6  -3   0  694.83   57.49
   6  -3   0  746.43   58.29
  -6   3   0  734.53   57.39
   5  -3   0  384.76   32.20
   5  -3   0  406.26   33.20
   5  -3   0  403.16   32.10
   4  -3   0  358.16   28.90
   4  -3   0  356.66   29.50
   4  -3   0  371.46   28.90
   4  -3   0  345.47   29.40
   3  -3   0 2387.46  182.48
   3  -3   0 2303.87  182.48
   3  -3   0 2310.57  182.18
   2  -3   0 3230.58  245.28
   2  -3   0 3283.17  244.88
   2  -3   0 3067.89  245.48
  -2   3   0 2995.40  246.78
   1  -3   0 2644.24  197.18
   1  -3   0 2591.94  197.68
   1  -3   0 2542.05  197.98
  -1   3   0 2298.27  197.98
  -1   3   0 2588.04  197.28
   0  -3   0   -0.30    3.00
   0  -3   0    1.10    2.40
   0  -3   0    1.60    1.00
   0   3   0    1.50    0.90
  -1  -3   0 2612.84  198.58
  -1  -3   0 2434.76  198.18
   1   3   0 2575.24  198.58
  -2  -3   0 3143.09  247.48
  -2  -3   0 3441.46  247.98
   2   3   0 2942.91  247.88
  -3  -3   0 2165.78  173.88
  -3  -3   0 2301.67  174.88
  -3  -3   0 2148.29  173.88
  -3  -3   0 2339.67  174.48
   3   3   0 2222.98  175.08
  -4  -3   0  368.36   29.60
  -4  -3   0  367.46   29.60
  -4  -3   0  392.46   30.30
  -5  -3   0  409.66   35.70
  -5  -3   0  412.36   35.10
   5   3   0  476.35   37.50
   5   3   0  485.55   36.30
  -6  -3   0  734.53   60.09
  -6  -3   0  758.12   57.69
   6   3   0  702.83   58.79
  -7  -3   0  268.07   22.50
  -7  -3   0  282.27   21.90
   7   3   0  229.98   25.60
  -8  -3   0   22.30    5.00
  -8  -3   0   23.60    5.90
   8   3   0   29.80   11.10
  -9  -3   0   10.40    6.20
  -9  -3   0   11.10    5.30
   9   3   0   31.70   12.20
   8  -4   0   48.30   10.70
   8  -4   0   46.50    8.20
  -8   4   0   61.19   11.90
  -8   4   0   55.89    9.20
   7  -4   0  226.78   21.20
   7  -4   0  229.78   19.80
  -7   4   0  191.78   23.20
  -7   4   0  203.08   20.50
   6  -4   0  324.57   28.20
   6  -4   0  301.37   27.90
   6  -4   0  325.97   26.90
   6  -4   0  364.26   30.00
  -6   4   0  317.27   28.00
   5  -4   0   25.50    5.20
   5  -4   0   34.50    6.10
   5  -4   0   19.50    4.60
   5  -4   0   16.30    5.90
  -5   4   0    6.90    9.40
   4  -4   0   18.30    5.70
   4  -4   0   21.40    4.30
  -4   4   0   23.80    8.30
   3  -4   0  393.26   32.50
   3  -4   0  397.26   33.40
   3  -4   0  429.66   32.10
  -3   4   0  381.86   34.20
   2  -4   0  159.98   15.50
   2  -4   0  161.98   14.30
   2  -4   0  188.48   13.60
  -2   4   0  129.99   16.10
   1  -4   0  464.35   36.30
   1  -4   0  470.45   34.70
   1  -4   0  432.56   35.50
  -1   4   0  418.76   34.80
  -1   4   0  418.56   36.50
   0  -4   0  906.51   72.89
   0  -4   0  941.91   73.49
  -1  -4   0  463.65   35.90
  -1  -4   0  433.16   35.00
   1   4   0  410.26   36.10
  -2  -4   0  174.08   15.20
  -2  -4   0  175.78   16.40
  -3  -4   0  418.46   33.60
  -3  -4   0  445.76   34.60
   3   4   0  378.96   35.00
  -4  -4   0   19.60    4.60
   4   4   0   18.60    9.40
   4   4   0   14.70    7.30
  -5  -4   0   25.00    5.70
  -5  -4   0   22.30    3.20
  -5  -4   0   24.40    3.30
   5   4   0   19.40    9.10
   5   4   0   18.30   10.00
  -6  -4   0  340.17   27.80
  -6  -4   0  315.17   28.90
   6   4   0  371.86   30.10
   6   4   0  367.06   32.30
  -7  -4   0  218.68   18.60
  -7  -4   0  235.58   20.40
   7   4   0  218.48   21.10
   7   4   0  218.28   24.50
  -8  -4   0   51.09    6.60
  -8  -4   0   44.00    8.10
   8   4   0   64.39   13.90
   7  -5   0   60.69    8.40
  -7   5   0   54.49   13.90
  -7   5   0   61.69   10.50
  -7   5   0   58.99    9.00
  -7   5   0   52.39   14.60
   6  -5   0   36.40    6.70
   6  -5   0   46.90    6.60
  -6   5   0   21.50   12.50
  -6   5   0   28.50   12.10
   5  -5   0  102.49   10.80
   5  -5   0   88.09   13.50
   5  -5   0   94.19   11.30
  -5   5   0  103.29   17.80
   4  -5   0  203.18   21.40
   4  -5   0  255.37   19.50
   4  -5   0  201.88   19.90
  -4   5   0  248.08   23.50
   3  -5   0  183.68   16.50
   3  -5   0  191.98   18.10
  -3   5   0  166.38   15.60
  -3   5   0  186.88   20.00
   2  -5   0   54.59    7.30
   2  -5   0   46.40    8.00
  -2   5   0   33.30    5.40
  -2   5   0   49.50    9.70
   1  -5   0   56.89    8.70
   1  -5   0   57.39    7.30
  -1   5   0   38.70    9.40
  -1   5   0   54.89    5.10
   0  -5   0   -2.30    5.50
   0  -5   0   -2.20    4.00
   0   5   0   -2.00    7.00
  -1  -5   0   45.30    7.80
  -1  -5   0   47.70    9.90
   1   5   0   28.00    9.20
  -2  -5   0   57.99    8.10
  -2  -5   0   52.39    9.10
   2   5   0   33.70   11.30
  -3  -5   0  204.78   20.80
  -3  -5   0  197.58   17.70
   3   5   0  175.78   20.80
  -4  -5   0  227.58   21.70
   4   5   0  259.97   27.50
   4   5   0  256.57   25.40
  -5  -5   0  100.29   12.20
   5   5   0   93.59   15.70
   5   5   0  107.99   18.10
  -6  -5   0   49.70    8.40
   6   5   0   30.90   13.40
  -7  -5   0   50.89    9.40
   7   5   0   84.79   13.50
   7   5   0   57.39   15.20
   5  -6   0   33.40    7.10
  -5   6   0   28.10   11.90
  -5   6   0   15.50   14.00
  -5   6   0   27.80    7.20
   4  -6   0   21.90    8.90
   4  -6   0   28.50    6.30
  -4   6   0   28.70    5.50
  -4   6   0   20.60   11.00
   3  -6   0   19.60    6.10
   3  -6   0   22.80    8.50
  -3   6   0   31.50   11.20
  -3   6   0   29.80    4.70
   2  -6   0    2.90    4.90
   2  -6   0   -0.50    7.50
  -2   6   0    2.30    9.60
  -2   6   0    2.80    2.60
   1  -6   0   53.99    7.70
   1  -6   0   59.79   10.20
  -1   6   0   38.80   11.10
   0  -6   0    7.90    7.80
   0  -6   0    6.80    5.30
   0   6   0   15.90   11.50
  -1  -6   0   54.99    8.10
  -1  -6   0   66.89   10.50
   1   6   0   40.10   13.00
  -2  -6   0    2.60    5.20
   2   6   0   -8.60   11.80
   2   6   0   -5.00   12.10
  -3  -6   0   23.50    6.40
   3   6   0   30.10   13.50
   3   6   0   26.50   12.60
  -4  -6   0   28.80    7.80
   4   6   0   25.30   14.80
   4   6   0   23.60   12.80
  -5  -6   0   32.60    8.80
   5   6   0   21.80   15.40
   5   6   0   28.00   12.70
   5   6  -1   57.39   16.40
   5   6  -1   58.89   13.90
  -5  -6   1   64.29    9.50
   4   6  -1   72.99   14.90
   4   6  -1   58.89   15.60
  -4  -6   1   81.99   10.40
   3   6  -1   45.90   14.00
  -3  -6   1   50.19    8.30
  -3  -6   1   65.69   11.10
   2   6  -1    7.40   11.70
  -2  -6   1   17.90    8.50
  -2  -6   1   16.90    5.60
   1   6  -1   63.39   14.10
  -1  -6   1   87.89   13.90
  -1  -6   1   93.29   11.10
   0   6  -1   18.60   11.30
   0  -6   1   21.10    5.80
   0  -6   1   25.60    8.30
  -1   6  -1   91.49   16.40
   1  -6   1   69.09   11.10
   1  -6   1   78.69   10.10
  -2   6  -1   37.00   11.00
  -2   6  -1   27.80    4.00
   2  -6   1   43.40    9.00
   2  -6   1   42.70    6.70
  -3   6  -1    8.40    3.80
  -3   6  -1    5.60   10.40
   3  -6   1    5.50    5.30
   3  -6   1    7.00    7.60
  -4   6  -1   83.49   14.30
  -4   6  -1   79.89   10.10
   4  -6   1   68.29   11.80
   4  -6   1   80.09   10.90
  -5   6  -1   53.19   12.40
  -5   6  -1   52.99   13.30
   5  -6   1   65.99   11.40
   5  -6   1   51.09    8.10
   7   5  -1   85.29   12.90
   7   5  -1   70.59   16.00
  -7  -5   1   67.89   10.50
   6   5  -1   31.30   12.50
  -6  -5   1   43.70    8.10
   5   5  -1  158.98   21.50
   5   5  -1  143.79   23.20
  -5  -5   1  152.28   15.60
   4   5  -1   58.59   11.60
  -4  -5   1   38.00    7.20
  -4  -5   1   56.19   10.40
   3   5  -1   29.60   10.20
  -3  -5   1   24.20    6.00
  -3  -5   1   16.00    7.80
   2   5  -1   39.00   11.40
  -2  -5   1   65.09    9.50
  -2  -5   1   51.89    7.30
   1   5  -1  251.17   24.30
  -1  -5   1  254.97   22.90
  -1  -5   1  245.68   21.40
   0   5  -1  495.45   42.30
   0  -5   1  493.55   40.70
   0  -5   1  520.45   41.80
  -1   5  -1   97.09    9.10
  -1   5  -1  138.89   15.00
  -1   5  -1  114.89   10.30
   1  -5   1  115.19   13.40
   1  -5   1  113.19   11.30
  -2   5  -1   85.99    8.30
  -2   5  -1   93.49   14.50
   2  -5   1   81.89    9.60
   2  -5   1   85.49   12.20
  -3   5  -1   71.49    8.20
  -3   5  -1   79.39   14.30
   3  -5   1   76.59   11.70
   3  -5   1   81.09    9.30
  -4   5  -1  161.58   25.60
  -4   5  -1  162.88   15.90
   4  -5   1  194.08   16.40
   4  -5   1  191.28   18.30
  -5   5  -1  103.29   15.10
  -5   5  -1   84.59   10.70
   5  -5   1   78.39   12.70
   5  -5   1   78.49   10.40
  -6   5  -1  133.99   18.20
  -6   5  -1  107.99   13.40
   6  -5   1  134.49   13.40
   6  -5   1  111.29   15.30
  -7   5  -1   38.00    8.80
  -7   5  -1   37.70    7.60
  -7   5  -1   33.50   14.90
   9   4  -1   43.00   13.90
  -9  -4   1   54.19    7.20
  -9  -4   1   49.60    9.30
   8   4  -1  141.29   21.20
  -8  -4   1  169.38   14.70
   7   4  -1   49.40    8.40
   7   4  -1   60.49   13.20
  -7  -4   1   40.70    6.40
  -7  -4   1   38.80    7.60
   6   4  -1   85.29   13.60
   6   4  -1   86.69   10.50
  -6  -4   1   69.89    7.50
  -6  -4   1   71.99   10.00
   5   4  -1  839.12   72.29
   5   4  -1  885.31   72.39
  -5  -4   1  916.41   70.79
  -5  -4   1  920.21   69.79
  -5  -4   1  896.91   69.79
   4   4  -1  486.05   40.90
  -4  -4   1  491.35   39.90
  -4  -4   1  478.75   39.20
   3   4  -1  241.38   20.90
  -3  -4   1  195.28   18.30
  -3  -4   1  211.78   19.40
   2   4  -1  145.89   16.70
  -2  -4   1  171.48   14.60
  -2  -4   1  179.08   15.90
   1   4  -1  190.28   18.80
  -1  -4   1  205.88   17.30
  -1  -4   1  215.58   18.40
   0   4  -1  959.50   78.69
   0  -4   1 1022.50   78.49
   0  -4   1  983.20   77.79
  -1   4  -1  100.19    8.70
  -1   4  -1  106.69   12.40
  -1   4  -1   98.89    8.60
  -2   4  -1  385.26   30.20
  -2   4  -1  373.66   27.90
   2  -4   1  315.57   28.20
   2  -4   1  318.87   29.10
  -3   4  -1 1623.34  134.19
   3  -4   1 1823.32  132.79
   3  -4   1 1682.13  133.59
   3  -4   1 1660.33  132.99
  -4   4  -1  145.49   17.50
   4  -4   1  140.59   14.50
   4  -4   1  141.79   12.90
   5  -4   1   52.19    9.10
   5  -4   1   48.60    7.50
   5  -4   1   52.39    6.50
   5  -4   1   39.60    7.50
  -6   4  -1   25.90    7.10
   6  -4   1   32.60    6.80
   6  -4   1   47.30   11.80
   6  -4   1   33.80    9.00
  -7   4  -1   79.29   10.00
  -7   4  -1   74.39   11.90
   7  -4   1   76.79   11.80
   7  -4   1   86.89   13.40
   7  -4   1   90.69   10.90
  -8   4  -1   28.50    7.80
  -8   4  -1   38.80    8.20
  -8   4  -1   28.20   11.10
   8  -4   1   35.30   10.30
   9   3  -1   80.49   14.60
  -9  -3   1   45.70    7.90
  -9  -3   1   52.79    7.30
   8   3  -1  146.69   18.50
  -8  -3   1  127.99   14.00
  -8  -3   1  147.79   13.40
   7   3  -1    2.70    9.30
  -7  -3   1   14.60    4.80
  -7  -3   1   15.80    3.90
   6   3  -1  162.98   25.00
  -6  -3   1  235.68   21.90
  -6  -3   1  240.98   18.30
   5   3  -1   64.79   11.10
  -5  -3   1   67.89    7.80
  -5  -3   1   65.99    6.40
   4   3  -1  470.55   44.10
  -4  -3   1  540.45   43.20
  -4  -3   1  578.84   42.40
  -4  -3   1  555.94   42.20
  -3  -3   1   93.09   10.30
  -3  -3   1   96.79    8.20
  -3  -3   1  107.09    9.40
  -3  -3   1  106.49    8.20
   2   3  -1 1008.90   85.49
  -2  -3   1 1199.58   85.39
  -2  -3   1 1039.80   84.79
   1   3  -1 3729.03  284.57
  -1  -3   1 3563.54  284.07
  -1  -3   1 3647.03  284.37
   0   3  -1   49.70    7.40
   0   3  -1   55.79    4.40
   0  -3   1   39.70    6.50
  -1   3  -1  203.28   17.30
  -1   3  -1  189.08   15.70
  -1   3  -1  197.68   15.70
  -2   3  -1 1249.77  100.99
   2  -3   1 1361.16  100.09
   2  -3   1 1268.77  100.69
   2  -3   1 1241.68  100.59
   3  -3   1  579.94   46.00
   3  -3   1  570.84   45.50
   3  -3   1  573.44   46.00
   4  -3   1 1223.78   92.49
   4  -3   1 1157.28   92.49
   4  -3   1 1211.38   93.19
   4  -3   1 1127.59   92.89
   5  -3   1  275.87   22.90
   5  -3   1  282.47   24.20
   5  -3   1  270.57   22.70
  -6   3  -1   26.30    5.50
   6  -3   1   20.40    6.50
   6  -3   1   14.10    5.10
   6  -3   1   13.10    4.60
  -7   3  -1 1027.60   73.69
   7  -3   1  849.81   73.59
   7  -3   1  855.71   73.79
   7  -3   1  996.20   77.29
  -8   3  -1    2.10    7.90
  -8   3  -1   10.60    6.20
   8  -3   1   12.60    6.00
   8  -3   1    7.70    8.00
  -9   3  -1   33.30    8.60
  -9   3  -1   48.80    8.20
   9  -3   1   34.00    7.70
   9  -3   1   33.80   10.60
  10   2  -1  128.39   20.00
 -10  -2   1  107.89   13.20
 -10  -2   1   87.59   12.80
   9   2  -1  114.09   17.50
  -9  -2   1  105.09   12.20
  -9  -2   1   98.09   12.20
   8   2  -1   90.39   10.70
   8   2  -1   97.19   15.80
  -8  -2   1   84.89   10.50
   7   2  -1 1029.50   76.49
   7   2  -1  963.30   79.69
  -7  -2   1  911.51   76.49
   6   2  -1  181.38   16.30
   6   2  -1  198.28   19.10
  -6  -2   1  199.78   16.50
   5   2  -1 1846.62  135.09
   5   2  -1 1698.33  134.09
  -5  -2   1 1604.14  134.09
   4   2  -1  355.46   31.90
   4   2  -1  347.37   30.60
  -4  -2   1  463.25   31.00
   3   2  -1 1760.82  129.59
   3   2  -1 1733.73  128.89
  -3  -2   1 1641.94  128.99
  -3  -2   1 1613.14  129.19
  -3  -2   1 1520.55  128.79
   2   2  -1 3988.80  302.07
   2   2  -1 3955.60  301.37
  -2  -2   1 3750.72  301.87
  -2  -2   1 3792.22  301.37
  -2  -2   1 3892.31  301.67
   1   2  -1  147.19   12.70
  -1  -2   1  146.99   12.40
   0   2  -1 7332.67  570.44
  -1   2  -1 2987.80  227.98
  -1   2  -1 3180.98  227.78
   1  -2   1 2669.23  227.78
   1  -2   1 2754.42  227.68
   1  -2   1 3025.50  227.48
   2  -2   1 1491.15  121.29
   2  -2   1 1616.14  121.29
   2  -2   1 1549.84  121.39
   3  -2   1 3315.57  254.97
   3  -2   1 3298.47  254.87
   3  -2   1 3209.88  254.57
   3  -2   1 3243.88  254.47
   4  -2   1 1213.28   98.89
   4  -2   1 1313.07   99.49
  -5   2  -1  365.06   33.10
   5  -2   1  448.46   34.10
   5  -2   1  423.36   33.20
   5  -2   1  416.56   33.20
   6  -2   1  392.26   32.40
   6  -2   1  438.06   33.70
   6  -2   1  367.76   32.00
  -7   2  -1  226.38   19.30
   7  -2   1  209.78   20.70
   8  -2   1   72.99   10.40
   8  -2   1   74.09   12.90
  -9   2  -1   90.89   13.90
   9  -2   1  127.19   16.60
   9  -2   1  104.29   12.90
 -10   2  -1   -2.10    7.80
 -10   2  -1    3.60    7.00
  10  -2   1    3.90    9.40
  10   1  -1  127.19   19.00
  10   1  -1  123.19   14.50
 -10  -1   1  127.89   14.60
   9   1  -1  217.08   22.50
   9   1  -1  190.58   19.00
  -9  -1   1  201.48   18.70
   8   1  -1  127.79   16.50
   8   1  -1  107.69   12.90
  -8  -1   1  149.88   12.90
   7   1  -1  976.70   82.59
   7   1  -1 1050.19   83.69
  -7  -1   1 1118.79   82.59
   6   1  -1 1389.26  111.09
   6   1  -1 1387.86  111.89
  -6  -1   1 1475.85  110.99
   5   1  -1   25.90    3.80
   5   1  -1   33.30    6.10
  -5  -1   1   32.70    4.00
   4   1  -1 5811.02  410.66
   4   1  -1 4739.43  409.66
  -4  -1   1 5247.88  409.86
   3   1  -1 4120.39  290.77
   3   1  -1 3863.81  291.07
  -3  -1   1 3344.17  290.67
  -3  -1   1 3614.44  290.67
  -3   1  -1  597.94   47.20
  -3   1  -1  551.54   47.20
   3  -1   1  628.84   47.30
   3  -1   1  633.44   47.90
   4  -1   1  462.45   36.00
   4  -1   1  414.66   34.40
  -5   1  -1 2168.28  181.68
   5  -1   1 2351.16  181.98
   5  -1   1 2475.35  182.68
  -6   1  -1  151.28   14.60
   6  -1   1  179.98   15.00
   6  -1   1  177.48   16.90
   7  -1   1  919.81   75.69
   7  -1   1  994.10   76.89
  -8   1  -1  377.66   31.90
   8  -1   1  379.46   32.40
   8  -1   1  409.86   34.30
  -9   1  -1  104.09   12.90
   9  -1   1  115.29   16.80
   9  -1   1  111.49   13.00
 -10   1  -1   45.00    8.40
 -10   1  -1   41.60    8.80
  10  -1   1   26.70   12.00
  11   0  -1   13.10   11.50
  11   0  -1   27.60   13.00
 -11   0   1    9.90   12.70
 -11   0   1   16.70    7.60
  10   0  -1   12.10   11.30
  10   0  -1   -1.70    6.20
 -10   0   1    4.30    6.40
   9   0  -1    7.00    9.90
   9   0  -1    1.30    5.40
  -9   0   1    0.60    5.70
   8   0  -1  146.79   16.70
   8   0  -1  129.59   13.60
  -8   0   1  131.89   13.30
   7   0  -1  398.36   32.60
   7   0  -1  368.96   31.20
  -7   0   1  376.56   31.00
   6   0  -1 2593.24  199.38
   6   0  -1 2592.74  199.88
  -6   0   1 2473.25  199.18
   5   0  -1  210.18   18.10
   5   0  -1  222.48   19.40
  -5   0   1  225.78   18.10
   4   0  -1  973.10   80.09
   4   0  -1 1059.29   79.89
  -4   0   1 1024.50   79.69
   3   0  -1 2932.31  224.68
   3   0  -1 2812.22  224.88
  -3   0   1 2911.41  224.58
   2   0  -1 2193.08  152.98
   2   0  -1 1741.03  153.08
  -2   0   1 2179.58  153.08
  -2   0   1 1751.12  153.08
  -1   0   1  201.38   17.80
  -1   0   1  241.58   17.80
  -1   0   1  252.57   17.80
  -1   0   1  213.58   17.80
  -1   0  -1  832.82   57.59
  -1   0  -1  636.44   57.79
  -1   0  -1  779.52   57.59
  -1   0  -1  730.23   57.59
   1   0   1  692.93   57.79
   1   0   1  799.02   57.59
   1   0   1  705.03   57.59
  -2   0  -1 1543.55  111.49
  -2   0  -1 1279.27  111.79
  -2   0  -1 1319.77  111.59
   2   0   1 1390.26  111.89
   2   0   1 1514.05  111.49
   2   0   1 1545.85  111.69
  -3   0  -1 1899.41  153.88
   3   0   1 1912.01  154.38
   3   0   1 2049.79  153.88
   3   0   1 2046.50  154.08
  -4   0  -1 4881.71  386.56
   4   0   1 5115.99  387.26
   4   0   1 4908.51  386.76
  -5   0  -1  666.03   50.99
   5   0   1  644.34   51.99
   5   0   1  633.14   51.19
  -6   0  -1 3068.29  236.18
   6   0   1 2940.81  236.38
   6   0   1 3079.69  237.08
  -7   0  -1    2.00    3.80
   7   0   1    0.50    3.80
   7   0   1    0.40    7.00
  -8   0  -1   44.60    6.50
   8   0   1   43.20    6.80
   8   0   1   62.99   11.40
  -9   0  -1  535.25   46.30
  -9   0  -1  562.74   45.70
   9   0   1  603.14   48.40
 -10   0  -1  148.09   16.40
 -10   0  -1  146.59   15.70
  10   0   1  141.09   20.10
  10  -1  -1  143.39   20.10
  10  -1  -1  132.89   15.70
 -10   1   1  130.09   16.10
   9  -1  -1  217.08   20.10
   9  -1  -1  239.38   23.40
  -9   1   1  195.68   20.00
   8  -1  -1  128.59   16.20
   8  -1  -1  134.29   13.30
  -8   1   1  116.29   13.40
   7  -1  -1 1274.37   91.49
   7  -1  -1 1173.68   90.49
  -7   1   1  997.10   90.19
   6  -1  -1 1526.75  115.19
   6  -1  -1 1556.54  114.59
  -6   1   1 1298.07  114.19
   5  -1  -1   23.40    5.80
   5  -1  -1   24.40    3.80
  -5   1   1   28.50    4.10
   4  -1  -1 4923.41  383.16
   4  -1  -1 4718.53  383.36
  -4   1   1 5121.09  382.96
   3  -1  -1 3430.66  283.87
   3  -1  -1 3377.66  283.97
  -3   1   1 4131.09  283.87
  -2  -1  -1 7281.97  566.44
  -3  -1  -1  692.93   50.79
  -3  -1  -1  716.23   50.79
  -3  -1  -1  671.33   50.79
   3   1   1  583.04   50.79
   3   1   1  576.44   51.19
   4   1   1  169.78   15.10
   4   1   1  170.88   14.10
  -5  -1  -1 2539.45  181.88
   5   1   1 2218.28  181.88
   5   1   1 2237.08  182.58
  -6  -1  -1  187.68   13.90
   6   1   1  145.29   15.90
   6   1   1  145.59   14.00
  -7  -1  -1  964.00   80.59
  -7  -1  -1  917.41   80.29
   7   1   1 1188.18   80.89
  -8  -1  -1  364.06   33.30
   8   1   1  388.56   33.50
  -9  -1  -1  111.19   12.60
  -9  -1  -1  108.29   11.70
   9   1   1  105.19   17.00
 -10  -1  -1   17.10    6.80
 -10  -1  -1   22.40    6.60
  10   1   1   50.59   13.10
  10  -2  -1   96.99   17.40
  10  -2  -1  102.89   13.80
 -10   2   1  106.49   15.30
   9  -2  -1   95.29   12.80
   9  -2  -1  105.99   15.70
  -9   2   1  106.09   13.80
   8  -2  -1   82.79   10.90
   8  -2  -1   90.29   13.90
  -8   2   1   89.69   11.00
   7  -2  -1  962.90   76.39
   7  -2  -1  933.51   75.79
  -7   2   1  966.90   75.49
   6  -2  -1  195.28   16.40
   6  -2  -1  201.98   17.60
  -6   2   1  176.88   16.40
  -6   2   1  167.28   16.80
   5  -2  -1 1605.54  128.69
   5  -2  -1 1613.14  129.09
  -5   2   1 1714.33  128.59
   4  -2  -1  494.55   39.60
   4  -2  -1  508.75   39.20
   4  -2  -1  475.95   39.20
   3  -2  -1 1630.24  126.49
   3  -2  -1 1591.94  126.69
   3  -2  -1 1638.94  126.59
   2  -2  -1 3759.52  298.37
   2  -2  -1 3798.62  298.27
  -2   2   1 4176.48  298.37
  -2   2   1 3587.54  298.37
   1  -2  -1  130.39   11.80
   1  -2  -1  136.99   11.10
   1  -2  -1  135.79   11.50
  -1   2   1  147.89   11.60
  -1   2   1  140.39   11.70
  -1   2   1  135.59   11.40
  -1  -2  -1 3042.90  222.88
  -1  -2  -1 2609.24  222.28
  -1  -2  -1 2702.33  222.48
   1   2   1 3026.60  222.78
   1   2   1 2907.11  222.18
  -2  -2  -1 1587.24  115.49
  -2  -2  -1 1531.25  115.19
  -2  -2  -1 1470.95  115.09
   2   2   1 1326.07  115.69
  -3  -2  -1 3593.34  283.47
  -3  -2  -1 3281.77  283.17
  -3  -2  -1 3697.33  283.17
   3   2   1 3722.43  283.47
   3   2   1 3907.41  283.97
  -4  -2  -1 1326.57   92.89
  -4  -2  -1 1268.37   92.99
   4   2   1 1037.20   92.89
   4   2   1 1120.89   93.69
  -5  -2  -1  437.56   33.10
   5   2   1  387.56   34.40
  -6  -2  -1  406.56   32.20
  -6  -2  -1  392.06   32.00
  -7  -2  -1  195.08   17.40
  -7  -2  -1  193.48   17.50
   7   2   1  230.18   21.10
  -8  -2  -1   73.89    9.40
  -8  -2  -1   78.99    9.40
  -9  -2  -1  110.49   11.80
  -9  -2  -1  106.99   11.90
   9   2   1   84.89   15.20
 -10  -2  -1    7.00    6.00
 -10  -2  -1    6.70    6.20
  10   2   1   13.30   12.70
   9  -3  -1   55.69    9.20
   9  -3  -1   59.79   11.60
  -9   3   1   74.19    9.90
   8  -3  -1  140.39   16.40
   8  -3  -1  123.29   14.00
  -8   3   1  129.59   14.60
  -8   3   1  137.79   16.60
   7  -3  -1   27.80    7.30
   7  -3  -1   17.40    5.10
  -7   3   1    7.70    5.80
  -7   3   1    6.50    7.70
   6  -3  -1  227.78   17.60
   6  -3  -1  239.48   18.90
  -6   3   1  155.18   17.90
  -6   3   1  153.68   19.00
   5  -3  -1   61.89    7.70
   5  -3  -1   65.19    7.80
   5  -3  -1   64.89    9.10
   4  -3  -1  545.55   41.40
   4  -3  -1  528.45   41.30
   4  -3  -1  482.05   41.70
   3  -3  -1   89.69    9.90
   3  -3  -1  100.99    9.10
   2  -3  -1 1162.08   86.89
   2  -3  -1 1054.89   87.49
   2  -3  -1 1116.49   87.29
   1  -3  -1 3719.03  285.67
   1  -3  -1 3584.34  286.07
   1  -3  -1 3685.63  286.37
  -1   3   1 3892.31  285.77
  -1   3   1 3471.95  286.27
   0  -3  -1   32.90    4.80
   0  -3  -1   39.10    3.50
   0  -3  -1   43.00    6.10
   0   3   1   39.90    6.20
   0   3   1   40.10    3.80
  -1  -3  -1  367.96   29.30
  -1  -3  -1  363.26   29.90
  -2  -3  -1 1219.68  100.59
  -2  -3  -1 1238.48  101.09
  -2  -3  -1 1388.56  101.69
   2   3   1 1326.37  101.79
  -3  -3  -1  607.84   48.00
  -3  -3  -1  538.65   47.40
   3   3   1  628.64   48.50
   3   3   1  657.83   49.30
  -4  -3  -1 1221.38   92.39
  -4  -3  -1 1180.28   91.89
   4   3   1 1130.29   93.29
  -5  -3  -1  275.37   22.60
  -5  -3  -1  287.27   23.30
  -6  -3  -1   15.80    3.70
   6   3   1   20.10   10.00
  -7  -3  -1  929.41   74.29
  -7  -3  -1  850.01   74.59
   7   3   1 1054.59   76.49
  -8  -3  -1    9.10    5.30
  -8  -3  -1   16.60    4.70
   8   3   1    0.50   11.30
  -9  -3  -1   25.10    6.70
   9   3   1   40.50   12.30
   9  -4  -1   40.20    8.60
   9  -4  -1   57.09   11.90
  -9   4   1   29.20    9.00
  -9   4   1   61.39   12.80
   8  -4  -1  141.79   16.10
   8  -4  -1  171.68   18.50
  -8   4   1  145.29   17.80
  -8   4   1  135.99   20.10
   7  -4  -1   49.10   13.20
   7  -4  -1   37.00    6.90
  -7   4   1   59.89    8.50
  -7   4   1   53.89   11.40
   6  -4  -1   78.89   11.30
   6  -4  -1   77.69   12.00
  -6   4   1   87.39   12.40
   5  -4  -1  906.31   67.59
   5  -4  -1  839.92   68.09
   5  -4  -1  895.11   67.49
  -5   4   1  761.62   69.29
   4  -4  -1  466.75   37.90
   4  -4  -1  450.15   38.60
  -4   4   1  493.75   39.80
   3  -4  -1  178.88   17.50
   3  -4  -1  198.38   15.90
   3  -4  -1  187.98   16.50
   2  -4  -1  165.28   15.70
   2  -4  -1  156.48   14.60
   2  -4  -1  181.78   13.80
  -2   4   1  155.58   16.30
   1  -4  -1  190.48   16.60
   1  -4  -1  200.08   17.60
   1  -4  -1  203.38   15.60
  -1   4   1  186.38   15.80
  -1   4   1  183.28   17.90
   0  -4  -1  944.91   74.59
   0  -4  -1  983.20   75.19
   0   4   1  909.51   75.09
  -1  -4  -1   52.59    8.60
  -2  -4  -1  341.87   28.40
  -2  -4  -1  344.07   29.30
   2   4   1  358.06   30.00
  -3  -4  -1 1824.62  130.99
   3   4   1 1542.65  131.49
   3   4   1 1641.84  131.19
  -4  -4  -1  162.38   14.40
  -4  -4  -1  155.28   12.80
   4   4   1  149.39   17.00
   4   4   1  150.48   17.70
  -5  -4  -1   56.99    6.40
  -5  -4  -1   54.29    7.60
   5   4   1   80.79   12.40
   5   4   1   52.59   11.50
  -6  -4  -1   38.80    5.40
  -6  -4  -1   40.60    6.70
   6   4   1   43.50   12.10
   6   4   1   29.60    8.60
  -7  -4  -1   81.09   11.00
  -7  -4  -1   85.39    9.30
   7   4   1   85.69   13.20
   7   4   1   87.69   14.40
  -8  -4  -1   33.70    7.50
  -8  -4  -1   42.20    6.00
   8   4   1   35.20   12.70
   7  -5  -1   67.59    9.10
  -7   5   1   69.89   14.10
  -7   5   1   76.09   11.50
  -7   5   1   70.49   15.00
   6  -5  -1   40.10    7.00
   6  -5  -1   40.70    6.70
  -6   5   1   22.40   12.60
  -6   5   1   32.70   12.40
   5  -5  -1  140.99   14.40
   5  -5  -1  157.58   14.10
  -5   5   1  123.69   20.10
  -5   5   1  146.99   19.30
   4  -5  -1   49.60    7.20
   4  -5  -1   39.00    8.40
   4  -5  -1   36.80    6.40
  -4   5   1   54.49   10.20
   3  -5  -1   18.50    6.10
   3  -5  -1   17.70    7.00
   3  -5  -1   24.60    4.10
  -3   5   1   39.10    9.20
   2  -5  -1   60.29    6.30
   2  -5  -1   55.59    7.60
   2  -5  -1   47.50    8.80
  -2   5   1   69.69   10.50
   1  -5  -1  241.48   20.70
   1  -5  -1  258.67   22.30
  -1   5   1  218.68   19.20
  -1   5   1  260.77   22.90
   0  -5  -1  523.35   42.70
   0  -5  -1  499.05   43.10
   0   5   1  541.55   43.90
  -1  -5  -1  119.79   13.90
  -1  -5  -1  113.29   12.30
   1   5   1  128.69   15.60
  -2  -5  -1   89.59   10.20
   2   5   1   87.69   14.50
   2   5   1   91.59   13.20
  -3  -5  -1   80.89   10.30
   3   5   1   78.59   14.50
   3   5   1   78.39   12.60
  -4  -5  -1  202.08   18.10
   4   5   1  176.18   22.00
   4   5   1  203.18   23.10
  -5  -5  -1   87.99   11.80
   5   5   1   93.09   15.50
   5   5   1   87.99   13.20
  -6  -5  -1  127.29   14.80
   6   5   1  119.59   20.30
   6   5   1  156.28   21.30
  -7  -5  -1   63.99    8.20
  -7  -5  -1   39.00    9.20
   7   5   1   52.99   14.60
   5  -6  -1   70.09    9.40
  -5   6   1   58.49   15.30
  -5   6   1   70.29   13.70
   4  -6  -1   78.49   10.70
  -4   6   1   65.39    9.40
  -4   6   1   62.29   14.60
  -4   6   1   74.49   13.70
   3  -6  -1   51.89    7.70
  -3   6   1   40.30   13.20
  -3   6   1   42.80    6.80
  -3   6   1   55.49   11.80
   2  -6  -1   17.50    5.40
  -2   6   1   10.10    3.00
  -2   6   1    4.90   11.70
  -2   6   1    9.50    9.50
   1  -6  -1   93.59   11.60
  -1   6   1  123.09   17.70
  -1   6   1   88.79   15.10
   0  -6  -1   21.00    6.00
   0   6   1   17.30   12.20
   0   6   1    8.60   11.30
  -1  -6  -1   77.79   11.40
   1   6   1   93.39   14.50
   1   6   1   82.39   15.20
  -2  -6  -1   39.00    7.10
   2   6   1   32.80   13.50
   2   6   1   41.40   12.70
  -3  -6  -1    7.60    5.60
   3   6   1    4.30   12.40
   3   6   1   18.50   13.30
  -4  -6  -1   67.59   10.20
   4   6   1   93.49   15.00
   4   6   1   85.49   17.00
   5   6   1   69.89   14.00
   5   6   1   56.09   16.20
   5   6  -2    9.20   14.30
   5   6  -2   -6.70   12.50
  -5  -6   2    1.90    6.20
   4   6  -2   15.20   13.10
  -4  -6   2   29.20    7.40
  -4  -6   2   30.00    9.60
   3   6  -2    4.90   12.30
  -3  -6   2    4.40    8.40
  -3  -6   2    5.10    5.90
   2   6  -2   27.80   12.10
  -2  -6   2   30.20    6.30
  -2  -6   2   39.70    9.20
   1   6  -2  182.18   22.90
  -1  -6   2  180.28   17.40
  -1  -6   2  186.18   19.70
   0   6  -2    5.60   10.10
   0  -6   2    8.70    7.60
   0  -6   2   10.60    5.20
  -1   6  -2   66.59   12.70
   1  -6   2   69.29   11.10
   1  -6   2   72.89    9.60
  -2   6  -2    4.60    2.80
  -2   6  -2   14.40   10.20
   2  -6   2    3.60    7.40
   2  -6   2    6.30    4.90
  -3   6  -2   34.00   11.80
  -3   6  -2   25.10    4.60
   3  -6   2   25.90    8.70
   3  -6   2   31.30    6.20
  -4   6  -2    8.70    4.90
  -4   6  -2    3.90   10.90
   4  -6   2    9.00    8.10
   4  -6   2    6.70    5.50
  -5   6  -2   36.10   10.50
  -5   6  -2   20.30   12.00
   5  -6   2   24.00    9.20
   5  -6   2   24.40    6.60
   7   5  -2    3.60   14.80
   7   5  -2   10.60   13.20
  -7  -5   2    5.30    7.20
   6   5  -2   36.70   13.10
  -6  -5   2   26.60    7.40
   5   5  -2   38.40   13.00
  -5  -5   2   46.10    7.80
  -5  -5   2   56.89   10.70
   4   5  -2   94.49   17.20
  -4  -5   2  123.99   15.10
  -4  -5   2  117.39   12.40
   3   5  -2   65.39   11.80
  -3  -5   2   53.69    9.20
  -3  -5   2   60.39    8.60
   2   5  -2   18.90    9.10
  -2  -5   2   17.40    6.20
  -2  -5   2   14.50    6.70
   1   5  -2  214.28   23.10
  -1  -5   2  215.18   20.40
  -1  -5   2  216.28   18.70
   0   5  -2  100.49   13.50
   0  -5   2   82.99   12.00
   0  -5   2   80.19    9.90
  -1   5  -2  158.68   13.80
  -1   5  -2  171.78   18.40
   1  -5   2  162.78   15.30
   1  -5   2  194.68   17.30
  -2   5  -2  639.84   52.49
  -2   5  -2  731.33   55.59
   2  -5   2  622.94   53.09
   2  -5   2  678.63   54.29
  -3   5  -2  232.08   29.30
  -3   5  -2  229.38   20.80
   3  -5   2  258.77   21.30
   3  -5   2  274.37   23.20
  -4   5  -2   90.29   10.90
  -4   5  -2   97.59   16.60
   4  -5   2  129.09   13.90
   4  -5   2  106.79   11.10
  -5   5  -2  124.89   12.40
  -5   5  -2  115.39   19.90
   5  -5   2   96.79   14.30
  -6   5  -2   69.69   15.50
  -6   5  -2   72.69   10.70
   6  -5   2   68.09   10.40
  -7   5  -2   38.40    8.40
  -7   5  -2   39.20    7.90
  -7   5  -2   33.60   15.70
   7  -5   2   53.29    9.40
   7  -5   2   51.09   10.10
   9   4  -2   78.29   15.90
  -9  -4   2   76.69   11.30
  -9  -4   2   91.09   10.70
   8   4  -2    6.30   11.80
  -8  -4   2    6.40    6.10
  -8  -4   2    1.70    4.30
   7   4  -2  185.98   18.20
   7   4  -2  197.18   22.40
  -7  -4   2  169.38   15.40
   6   4  -2  200.38   22.60
   6   4  -2  216.98   20.40
  -6  -4   2  211.68   17.20
  -6  -4   2  209.68   18.90
   5   4  -2  542.25   47.60
  -5  -4   2  578.64   44.40
  -5  -4   2  578.04   44.30
  -5  -4   2  567.14   45.50
  -5  -4   2  554.74   46.00
   4   4  -2   76.19   12.80
  -4  -4   2   70.59    8.80
  -4  -4   2   74.69   10.50
   3   4  -2   24.60    7.90
  -3  -4   2   33.40    5.00
  -3  -4   2   24.40    6.10
   2   4  -2  633.34   47.80
  -2  -4   2  556.04   47.00
  -2  -4   2  558.44   46.30
   1   4  -2  448.56   42.00
  -1  -4   2  558.84   41.80
  -1  -4   2  533.65   41.10
   0   4  -2  886.71   73.69
   0  -4   2  938.61   73.39
   0  -4   2  943.51   72.79
  -1   4  -2  424.66   32.90
  -1   4  -2  388.06   30.50
  -1   4  -2  414.66   30.60
   1  -4   2  336.47   31.10
   1  -4   2  365.26   31.90
  -2   4  -2  149.29   15.90
  -2   4  -2  156.58   13.00
   2  -4   2  150.78   13.40
   2  -4   2  155.88   14.80
  -3   4  -2  350.56   29.60
  -3   4  -2  373.16   32.40
   3  -4   2  370.66   29.80
   3  -4   2  381.86   30.90
  -4   4  -2   98.89   13.10
  -4   4  -2   82.89    8.90
   4  -4   2   60.99   10.50
  -5   4  -2  268.27   22.60
   5  -4   2  271.37   23.60
   5  -4   2  252.37   23.30
  -6   4  -2   78.99   10.80
   6  -4   2   41.10    7.80
   6  -4   2   56.99    9.10
  -7   4  -2  230.08   22.20
  -7   4  -2  254.77   24.30
   7  -4   2  228.38   22.10
   7  -4   2  269.07   24.00
  -8   4  -2   48.90    9.00
  -8   4  -2   59.69    9.00
   8  -4   2   59.69    9.50
   8  -4   2   75.69   12.30
   9   3  -2  119.49   19.10
  -9  -3   2  112.89   12.30
  -9  -3   2  108.29   13.20
   8   3  -2  250.87   23.60
  -8  -3   2  192.68   19.10
  -8  -3   2  205.58   18.50
   7   3  -2  285.47   25.10
  -7  -3   2  243.88   20.80
  -7  -3   2  227.48   21.30
   6   3  -2  264.37   22.10
   6   3  -2  284.77   29.20
   5   3  -2  745.53   59.29
   5   3  -2  741.73   57.39
  -5  -3   2  697.83   57.99
  -5  -3   2  738.23   57.79
   4   3  -2 1789.12  142.99
   4   3  -2 1714.23  144.19
  -4  -3   2 1836.32  143.79
  -4  -3   2 1909.81  143.09
  -4  -3   2 1925.31  143.49
  -3  -3   2  248.08   20.30
  -3  -3   2  214.28   18.90
  -3  -3   2  243.88   19.70
  -3  -3   2  255.57   18.90
   2   3  -2  295.87   27.60
  -2  -3   2  339.47   26.70
  -2  -3   2  361.46   27.30
   1   3  -2 3514.05  283.37
  -1  -3   2 3720.93  282.77
  -1  -3   2 3658.03  283.17
   0   3  -2   68.29    5.50
   0   3  -2   60.49    5.60
   0   3  -2   76.59    8.40
  -1   3  -2 1135.09   85.89
  -1   3  -2 1071.99   85.89
  -1   3  -2 1179.48   87.09
   1  -3   2 1098.99   86.29
   1  -3   2 1020.40   86.59
  -2   3  -2  113.39   11.50
  -2   3  -2   99.19    8.60
   2  -3   2   88.09    9.80
  -3   3  -2  771.52   61.09
   3  -3   2  782.22   61.79
   3  -3   2  775.02   61.59
  -4   3  -2  461.65   36.00
   4  -3   2  454.35   35.90
   4  -3   2  457.25   36.80
   4  -3   2  421.86   36.30
   5  -3   2  406.86   32.00
   5  -3   2  407.26   33.20
   5  -3   2  363.86   33.50
  -6   3  -2  550.64   45.00
  -6   3  -2  570.64   45.30
   6  -3   2  562.04   46.20
   6  -3   2  558.14   45.00
   6  -3   2  557.14   45.20
  -7   3  -2   59.69    9.10
  -7   3  -2   73.69   10.50
   7  -3   2   87.49   13.30
   7  -3   2   91.99   10.30
  -8   3  -2  194.98   19.30
  -8   3  -2  179.48   17.70
   8  -3   2  160.28   16.10
   8  -3   2  149.88   19.20
  -9   3  -2    9.70    7.20
  -9   3  -2   19.90    7.20
   9  -3   2   14.70    9.60
  10   2  -2   42.90   13.90
  10   2  -2   41.80    8.00
 -10  -2   2   46.60    8.20
 -10  -2   2   43.20    8.40
   9   2  -2   53.99   12.40
   9   2  -2   42.80    7.30
  -9  -2   2   34.60    7.30
   8   2  -2  170.88   19.00
   8   2  -2  177.28   15.30
  -8  -2   2  127.59   14.90
   7   2  -2  160.28   14.90
   7   2  -2  173.88   18.70
   6   2  -2  542.75   43.10
   6   2  -2  523.95   41.70
  -6  -2   2  502.55   41.70
   5   2  -2  482.55   42.50
   5   2  -2  523.15   43.80
  -5  -2   2  608.64   42.80
   4   2  -2  429.26   38.70
   4   2  -2  444.76   37.50
  -4  -2   2  507.05   37.80
  -4  -2   2  522.65   37.80
   3   2  -2   67.69    5.60
   3   2  -2   66.39    7.90
  -3  -2   2   53.59    6.30
  -3  -2   2   64.59    5.60
  -3  -2   2   62.79    6.00
   2   2  -2 1201.78   87.99
   2   2  -2 1262.97   88.89
  -2  -2   2 1080.29   88.19
  -2  -2   2 1081.69   88.49
  -2  -2   2 1026.10   87.99
   1   2  -2 4883.11  360.56
  -1  -2   2 4587.84  360.36
  -1  -2   2 4417.46  360.06
   0   2  -2 3033.50  226.68
   0   2  -2 2946.81  226.08
   0   2  -2 2956.60  226.18
   0   2  -2 2882.41  226.08
   0  -2   2 2790.02  226.28
   0  -2   2 2829.12  226.48
  -1   2  -2 2565.64  202.18
  -1   2  -2 2663.73  202.78
  -1   2  -2 2744.53  202.08
  -1   2  -2 2654.33  202.08
   1  -2   2 2352.66  202.38
  -2   2  -2 1403.86  111.29
  -2   2  -2 1286.27  111.39
   2  -2   2 1453.95  111.59
   2  -2   2 1504.15  111.29
   2  -2   2 1485.35  111.79
   3  -2   2 2391.16  193.98
   3  -2   2 2494.05  193.58
   3  -2   2 2334.97  193.68
   3  -2   2 2711.23  193.48
  -4   2  -2 2385.66  187.68
   4  -2   2 2437.06  187.88
   4  -2   2 2401.26  188.48
  -5   2  -2  877.01   67.29
   5  -2   2  793.72   67.29
   5  -2   2  861.71   67.49
   5  -2   2  891.41   68.39
  -6   2  -2  870.01   65.39
   6  -2   2  769.52   65.29
   6  -2   2  830.42   65.69
   6  -2   2  847.42   66.59
  -7   2  -2  262.57   23.90
  -7   2  -2  255.27   23.40
   7  -2   2  281.47   23.60
   7  -2   2  308.87   25.60
  -8   2  -2  643.24   50.99
  -8   2  -2  653.03   50.29
   8  -2   2  581.54   51.99
  -9   2  -2   35.40    7.40
  -9   2  -2   27.10    7.80
   9  -2   2   42.70   10.10
 -10   2  -2   13.90    7.40
 -10   2  -2    3.10   10.00
  10  -2   2   18.10   10.00
  10   1  -2   41.00    8.20
  10   1  -2   55.09   13.10
 -10  -1   2   44.50    8.10
   9   1  -2  312.67   28.10
   9   1  -2  347.37   30.80
   8   1  -2  110.09   14.10
   8   1  -2   95.49   10.70
  -8  -1   2   80.29   10.20
   7   1  -2  745.43   57.59
   7   1  -2  781.12   58.79
  -7  -1   2  646.64   57.29
   6   1  -2  233.68   21.40
   6   1  -2  247.28   20.10
   5   1  -2  550.54   41.60
   5   1  -2  550.84   40.80
  -5  -1   2  439.66   40.60
   4   1  -2  970.10   74.19
   4   1  -2  921.01   75.39
  -4  -1   2  946.71   74.09
   3   1  -2 1663.83  144.99
   3   1  -2 1692.73  145.29
  -3  -1   2 2225.08  145.09
   2   1  -2 4840.12  373.86
  -2  -1   2 4773.92  374.16
   1   1  -2 2369.56  171.48
  -1  -1   2 1925.51  171.58
  -1  -1   2 2270.37  171.38
  -1  -1   2 2164.38  171.38
  -1  -1   2 2285.77  171.58
  -1   1  -2  772.32   53.99
  -1   1  -2  685.73   54.09
  -1   1  -2  702.43   54.19
  -1   1  -2  719.33   53.99
  -1   1  -2  693.13   54.29
   1  -1   2  649.83   53.89
   1  -1   2  644.44   54.29
   1  -1   2  666.73   54.09
  -3   1  -2 1815.42  147.19
  -3   1  -2 2058.69  147.19
  -3   1  -2 2097.59  147.09
   3  -1   2 1838.82  147.29
   3  -1   2 1766.62  147.19
   3  -1   2 1753.82  147.69
  -4   1  -2 1590.94  138.49
  -4   1  -2 1696.13  138.49
   4  -1   2 1831.82  138.59
   4  -1   2 1859.71  138.79
   4  -1   2 1909.91  139.49
  -5   1  -2 3247.18  257.37
   5  -1   2 3352.06  256.97
   5  -1   2 3285.77  257.57
   6  -1   2   25.90    7.50
   6  -1   2   16.00    4.10
  -7   1  -2  888.11   74.09
  -7   1  -2  870.51   74.49
   7  -1   2  968.20   74.59
   7  -1   2 1042.00   75.89
  -8   1  -2  666.33   55.29
  -8   1  -2  725.63   54.79
   8  -1   2  665.93   56.59
  -9   1  -2   45.90    8.10
  -9   1  -2   49.90    7.80
   9  -1   2   57.19   11.60
 -10   1  -2   18.30    7.10
 -10   1  -2   36.00    7.40
  10  -1   2   44.00   11.60
  11   0  -2   -5.20   12.90
  11   0  -2   -3.50   12.00
 -11   0   2    3.10    7.50
  10   0  -2  106.69   13.40
  10   0  -2  122.29   18.10
 -10   0   2   86.39   11.60
   9   0  -2   66.29   10.20
   9   0  -2   68.29   12.10
  -9   0   2   65.49    8.70
   8   0  -2  401.46   33.20
   8   0  -2  351.66   31.50
   7   0  -2  853.21   68.79
   7   0  -2  916.11   69.69
  -7   0   2  834.42   68.49
   6   0  -2   96.29   10.30
   6   0  -2  112.59   12.10
  -6   0   2  109.99   10.40
   5   0  -2 1608.64  129.99
   5   0  -2 1743.63  129.69
  -5   0   2 1622.94  129.49
   4   0  -2 2898.71  220.38
   4   0  -2 2767.52  220.58
  -4   0   2 2817.22  220.28
   3   0  -2  974.50   74.59
   3   0  -2  907.31   74.59
  -3   0   2  978.00   74.49
   1   0  -2   19.60    2.20
   1   0  -2   27.30    2.30
  -1   0   2   21.90    2.20
  -1   0   2   22.80    2.20
   0   0  -2   58.69    4.60
   0   0  -2   58.09    4.80
   0   0  -2   58.89    4.70
   0   0   2   53.39    4.70
  -1   0  -2  630.54   49.00
  -1   0  -2  604.44   49.00
  -1   0  -2  724.13   48.90
  -1   0  -2  583.54   49.20
   1   0   2  600.74   49.20
   1   0   2  620.14   48.80
  -2   0  -2  883.91   75.39
  -2   0  -2 1067.79   74.89
  -2   0  -2  888.71   74.99
  -2   0  -2  992.90   75.09
  -2   0  -2  943.71   75.09
   2   0   2  998.20   74.99
   2   0   2  932.51   75.39
   2   0   2  983.90   74.89
  -3   0  -2 2153.08  158.98
  -3   0  -2 2106.69  159.08
   3   0   2 1909.21  159.48
   3   0   2 1995.20  158.88
  -4   0  -2 6504.95  462.65
  -4   0  -2 5539.25  462.05
   4   0   2 6062.99  463.05
   4   0   2 5658.43  462.65
  -5   0  -2 1271.47   97.89
  -5   0  -2 1275.57   97.59
   5   0   2 1254.77   98.59
   5   0   2 1192.78   97.79
  -6   0  -2 1524.25  118.59
  -6   0  -2 1557.64  118.29
   6   0   2 1521.45  119.49
   6   0   2 1447.76  118.59
  -7   0  -2  172.88   15.80
  -7   0  -2  169.48   15.00
   7   0   2  171.78   18.30
  -8   0  -2  150.48   15.10
  -8   0  -2  149.59   14.30
   8   0   2  164.08   18.50
  -9   0  -2  462.15   37.50
  -9   0  -2  431.46   38.00
   9   0   2  487.75   40.30
 -10   0  -2    5.10    6.20
 -10   0  -2   14.60    6.40
  10   0   2   14.90   11.40
  10  -1  -2   45.00    8.30
  10  -1  -2   47.10   12.60
 -10   1   2   44.50    8.20
   9  -1  -2  220.68   22.70
   9  -1  -2  245.88   25.40
  -9   1   2  303.67   23.30
   8  -1  -2   86.59   13.40
   8  -1  -2   83.69   10.90
  -8   1   2  115.99   14.60
   7  -1  -2  694.33   55.69
   7  -1  -2  660.63   54.69
  -7   1   2  700.43   54.59
   6  -1  -2  375.36   29.60
   6  -1  -2  347.07   30.40
   5  -1  -2  435.36   37.70
   5  -1  -2  412.16   36.10
  -5   1   2  507.05   36.00
   4  -1  -2  943.71   73.79
  -4   1   2  992.70   74.59
  -4   1   2  951.60   73.49
  -4   1   2  876.31   73.49
   3  -1  -2 1413.56  120.29
  -3   1   2 1633.44  120.09
  -3   1   2 1462.55  119.99
  -3   1   2 1645.94  120.09
  -2   1   2 4088.29  346.17
  -2   1   2 4892.11  346.27
  -2   1   2 4367.06  346.07
   1  -1  -2 2139.99  184.48
   1  -1  -2 2346.07  184.48
  -1   1   2 2537.95  184.38
  -1   1   2 2404.66  184.48
  -1   1   2 2378.06  184.38
  -1   1   2 2410.76  184.48
  -1  -1  -2  517.65   48.30
  -1  -1  -2  629.54   48.00
   1   1   2  598.44   47.90
   1   1   2  594.34   48.00
   1   1   2  647.04   48.10
   1   1   2  698.63   48.20
  -2  -1  -2 8537.35  664.03
  -3  -1  -2 1939.51  149.59
  -3  -1  -2 1835.42  149.59
   3   1   2 2079.39  150.08
   3   1   2 1827.02  149.49
  -4  -1  -2 1893.41  146.79
  -4  -1  -2 1896.91  146.99
   4   1   2 1854.11  147.39
  -5  -1  -2 3449.85  264.47
  -5  -1  -2 3295.67  264.47
   5   1   2 3439.96  265.17
  -6  -1  -2   22.00    4.10
  -6  -1  -2   22.60    4.10
   6   1   2   45.70    8.30
  -7  -1  -2  962.50   73.39
  -7  -1  -2  977.50   73.19
   7   1   2  845.72   74.59
  -8  -1  -2  603.74   50.89
  -8  -1  -2  623.44   52.99
   8   1   2  677.83   52.89
  -9  -1  -2   54.59    7.30
  -9  -1  -2   43.40    7.10
   9   1   2   58.49   12.20
 -10  -1  -2   46.50    7.90
 -10  -1  -2   50.49    7.80
  10   1   2   30.00   12.60
  10  -2  -2   61.39   11.90
  10  -2  -2   31.90    7.60
 -10   2   2   36.60    8.60
   9  -2  -2   37.90   10.00
   9  -2  -2   33.60    7.20
  -9   2   2   37.10    7.70
   8  -2  -2  121.89   15.60
   8  -2  -2  122.79   13.50
  -8   2   2  144.59   14.50
   7  -2  -2  251.37   22.80
   7  -2  -2  246.08   21.60
   6  -2  -2  500.65   40.90
   6  -2  -2  501.85   40.30
  -6   2   2  508.25   40.30
  -6   2   2  489.25   40.30
   5  -2  -2  545.35   40.90
  -5   2   2  470.55   40.90
  -5   2   2  517.95   40.80
   4  -2  -2  517.45   40.90
   4  -2  -2  485.25   41.80
   4  -2  -2  542.85   41.00
   3  -2  -2   60.09    6.10
   3  -2  -2   62.29    6.50
  -3   2   2   61.59    7.60
   2  -2  -2 1095.69   88.79
   2  -2  -2 1106.39   88.89
  -2   2   2 1153.78   89.09
  -2   2   2 1142.69   88.99
  -2   2   2 1184.98   88.99
   1  -2  -2 4734.93  354.86
   1  -2  -2 4454.15  355.06
  -1   2   2 4685.93  355.06
  -1   2   2 4507.05  355.06
  -1   2   2 4729.83  354.96
  -1   2   2 4258.07  354.96
   0  -2  -2 2802.62  213.28
   0  -2  -2 2800.12  213.58
   0  -2  -2 2349.06  213.48
   0   2   2 3138.39  213.68
   0   2   2 2978.20  213.68
   0   2   2 2383.56  213.28
  -1  -2  -2 2441.26  184.48
  -1  -2  -2 2236.08  184.18
   1   2   2 2188.38  184.18
   1   2   2 2434.06  184.68
   1   2   2 2539.05  184.58
  -2  -2  -2 1471.35  111.19
  -2  -2  -2 1523.45  111.39
   2   2   2 1334.17  111.19
   2   2   2 1324.37  111.49
   2   2   2 1483.15  111.89
  -3  -2  -2 2529.85  204.68
  -3  -2  -2 2604.44  204.88
  -3  -2  -2 2643.24  204.78
   3   2   2 2739.73  205.48
  -4  -2  -2 2510.25  190.78
  -4  -2  -2 2542.95  190.98
   4   2   2 2248.08  190.78
   4   2   2 2493.65  191.58
  -5  -2  -2  838.62   66.89
   5   2   2  863.91   67.99
  -6  -2  -2  822.62   67.59
  -6  -2  -2  843.92   67.59
   6   2   2  910.51   69.19
  -7  -2  -2  290.87   23.30
  -7  -2  -2  273.47   23.30
   7   2   2  271.97   26.30
  -8  -2  -2  531.85   46.60
  -8  -2  -2  576.34   47.40
   8   2   2  643.04   49.50
  -9  -2  -2   37.80    6.70
  -9  -2  -2   36.10    6.60
   9   2   2   30.80   12.10
 -10  -2  -2    7.20    6.30
 -10  -2  -2    9.90    6.30
  10   2   2   30.40   16.90
   9  -3  -2  123.89   16.60
   9  -3  -2  110.09   13.60
  -9   3   2  101.79   14.70
   8  -3  -2  218.68   21.20
   8  -3  -2  199.18   19.40
  -8   3   2  226.48   21.30
  -8   3   2  192.58   20.10
   7  -3  -2  221.78   21.10
  -7   3   2  265.07   22.90
  -7   3   2  230.38   26.20
   6  -3  -2  331.47   25.20
  -6   3   2  278.07   25.70
  -6   3   2  281.77   26.40
   5  -3  -2  747.43   59.39
   5  -3  -2  770.82   59.39
  -5   3   2  729.13   59.89
   4  -3  -2 1813.22  141.99
   4  -3  -2 1849.11  141.79
   4  -3  -2 1796.82  141.79
  -4   3   2 1792.52  141.99
   3  -3  -2  234.68   17.10
  -3   3   2  171.58   17.70
   2  -3  -2  341.27   27.90
   2  -3  -2  335.27   28.40
   2  -3  -2  359.56   27.50
   1  -3  -2 3787.62  273.97
   1  -3  -2 3735.53  274.77
   1  -3  -2 3483.05  274.37
  -1   3   2 3286.57  273.97
  -1   3   2 3307.27  274.37
   0  -3  -2   23.90    3.80
   0  -3  -2   22.50    4.60
   0  -3  -2   23.40    2.60
  -1  -3  -2 1007.70   81.09
  -1  -3  -2 1034.80   81.59
   1   3   2 1086.79   81.89
   1   3   2 1192.48   82.79
   1   3   2  892.31   80.99
  -2  -3  -2   96.49    9.10
  -2  -3  -2  104.39    8.00
  -2  -3  -2   83.29    8.10
   2   3   2  108.29   11.50
   2   3   2  105.19   11.10
  -3  -3  -2  838.82   61.69
  -3  -3  -2  735.43   61.69
  -3  -3  -2  801.42   62.19
   3   3   2  806.72   63.09
   3   3   2  761.52   62.59
  -4  -3  -2  482.75   36.60
  -4  -3  -2  443.26   35.90
   4   3   2  440.46   37.90
  -5  -3  -2  399.56   28.70
   5   3   2  285.07   30.00
  -6  -3  -2  548.75   47.90
  -6  -3  -2  587.74   45.40
   6   3   2  562.94   45.80
   6   3   2  580.44   47.70
  -7  -3  -2   76.09    9.50
  -7  -3  -2   77.29    8.60
   7   3   2   64.59   12.80
  -8  -3  -2  159.38   15.40
  -8  -3  -2  159.88   16.20
   8   3   2  199.58   22.10
  -9  -3  -2   10.60    6.70
   9   3   2   18.00   12.00
   9  -4  -2   73.39   10.60
  -9   4   2   77.69   11.70
  -9   4   2   87.09   14.30
   8  -4  -2    5.90    5.40
  -8   4   2   -1.40    7.80
  -8   4   2    2.30   10.40
   7  -4  -2  148.49   15.00
   7  -4  -2  129.39   16.90
  -7   4   2  173.88   17.30
   6  -4  -2  209.48   19.70
   6  -4  -2  238.98   23.30
   6  -4  -2  209.58   19.20
  -6   4   2  222.88   23.10
   5  -4  -2  559.84   44.10
   5  -4  -2  567.84   43.90
  -5   4   2  490.55   45.90
  -5   4   2  568.74   45.70
   4  -4  -2   70.99    9.20
  -4   4   2   83.49   11.10
  -4   4   2   95.59   12.50
   3  -4  -2   27.60    4.00
   3  -4  -2   21.70    4.50
  -3   4   2   31.40    8.10
  -3   4   2   31.40    6.80
   2  -4  -2  508.65   44.60
   2  -4  -2  564.04   44.10
   2  -4  -2  521.25   45.20
  -2   4   2  639.94   45.60
   1  -4  -2  522.65   41.10
   1  -4  -2  530.45   40.20
   1  -4  -2  549.45   41.80
  -1   4   2  445.56   41.40
   0  -4  -2  946.81   70.89
   0  -4  -2  927.41   69.99
   0   4   2  855.81   71.39
   0   4   2  856.51   71.39
  -1  -4  -2  320.67   30.10
   1   4   2  393.16   31.50
   1   4   2  408.16   31.70
  -2  -4  -2  167.98   14.20
   2   4   2  150.88   16.90
   2   4   2  147.39   16.40
  -3  -4  -2  422.36   31.90
   3   4   2  374.16   33.60
   3   4   2  366.96   33.10
  -4  -4  -2   62.19    6.00
  -4  -4  -2   52.79   10.60
  -4  -4  -2   60.59    6.80
   4   4   2   89.59   13.50
   4   4   2   82.19   10.10
  -5  -4  -2  275.37   23.50
  -5  -4  -2  271.27   22.30
   5   4   2  277.87   26.50
  -6  -4  -2   51.19    7.40
  -6  -4  -2   54.99    8.30
   6   4   2   82.39   13.60
   6   4   2   86.09   13.00
  -7  -4  -2  254.87   23.00
  -7  -4  -2  263.27   21.60
   7   4   2  248.58   26.90
   7   4   2  257.37   24.00
  -8  -4  -2   61.39    9.40
  -8  -4  -2   63.89    9.10
   8   4   2   60.69   14.80
   7  -5  -2    2.30    5.40
  -7   5   2   15.60   11.20
  -7   5   2    6.20   11.40
  -7   5   2    0.40    8.50
   6  -5  -2   33.10    6.30
   6  -5  -2   29.40    7.10
  -6   5   2   41.20   11.40
  -6   5   2   26.20   12.20
   5  -5  -2   41.70    6.70
   5  -5  -2   51.29    6.30
  -5   5   2   32.50   11.80
  -5   5   2   29.10    9.70
   4  -5  -2  124.89   11.10
   4  -5  -2  102.99   11.90
  -4   5   2  101.69   15.70
  -4   5   2  100.89   17.60
   3  -5  -2   54.59    7.90
   3  -5  -2   64.49    7.40
  -3   5   2   83.59   13.30
  -3   5   2   76.59   11.60
   2  -5  -2   25.10    3.50
   2  -5  -2   13.80    4.80
  -2   5   2   17.30    9.60
  -2   5   2   28.10    8.30
   1  -5  -2  201.08   20.20
   1  -5  -2  236.28   17.90
  -1   5   2  219.98   21.50
  -1   5   2  214.58   22.80
   0  -5  -2   69.59    9.50
   0   5   2   94.69   14.90
  -1  -5  -2  176.38   16.10
   1   5   2  178.58   19.50
   1   5   2  166.78   20.00
  -2  -5  -2  631.44   55.59
   2   5   2  749.73   57.39
   2   5   2  713.83   57.49
  -3  -5  -2  281.67   23.10
   3   5   2  246.98   26.50
   3   5   2  258.67   26.00
   4   5   2  110.59   18.10
   4   5   2   91.39   13.40
  -5  -5  -2  103.29   14.00
   5   5   2  140.09   18.80
   5   5   2  144.29   19.50
  -6  -5  -2   78.49   11.20
  -6  -5  -2  111.69    9.60
   6   5   2   88.69   16.60
   6   5   2   81.79   13.20
  -7  -5  -2   59.59    9.40
  -7  -5  -2   56.99   12.10
   7   5   2   55.09   12.70
   7   5   2   52.69   15.50
   5  -6  -2    3.20    5.80
  -5   6   2   -7.40   13.20
  -5   6   2    8.70   10.20
   4  -6  -2   22.20    6.50
  -4   6   2   27.60   11.30
  -4   6   2   21.40   13.10
   3  -6  -2    4.00    5.60
   3  -6  -2    3.70    3.70
  -3   6   2    6.00   12.10
  -3   6   2    0.40    9.30
   2  -6  -2   33.20    6.40
  -2   6   2   29.40    4.10
  -2   6   2   30.10   10.30
  -2   6   2   39.30   12.70
   1  -6  -2  158.28   16.10
  -1   6   2  186.48   22.80
   0  -6  -2    9.30    5.50
   0   6   2    4.50   11.70
   0   6   2    1.60   11.30
  -1  -6  -2   72.09    9.20
   1   6   2   63.09   13.50
   1   6   2   71.69   14.70
  -2  -6  -2    2.80    5.90
   2   6   2    7.40   11.80
   2   6   2   14.70   12.80
  -3  -6  -2   27.20    6.70
   3   6   2   29.70   12.50
   3   6   2   23.10   14.60
  -4  -6  -2    6.30    6.90
   4   6   2   13.20   12.40
   4   6   2    7.70   14.70
  -5  -6  -2   19.90    8.20
   5   6   2   37.80   13.20
   5   6   2   42.20   15.90
   5   6  -3   47.10   16.70
  -5  -6   3   61.49   10.10
  -5  -6   3   68.19   11.80
   4   6  -3   21.50   13.60
  -4  -6   3   26.20    9.30
  -4  -6   3   11.70    6.50
   3   6  -3   40.00   13.50
  -3  -6   3   46.60   10.20
  -3  -6   3   52.99    8.10
   2   6  -3   10.60   11.90
  -2  -6   3   -0.30    7.70
  -2  -6   3    8.60    5.70
   1   6  -3    7.20   11.70
  -1  -6   3    6.00    7.70
  -1  -6   3   11.90    5.60
   0   6  -3   47.00   11.80
   0  -6   3   57.19    7.80
   0  -6   3   63.19   10.40
  -1   6  -3   37.00   11.30
   1  -6   3   35.10    6.70
   1  -6   3   34.40    8.90
  -2   6  -3   97.39   17.70
  -2   6  -3   78.79    8.90
   2  -6   3  102.19   10.80
   2  -6   3  107.79   14.50
  -3   6  -3   67.59   13.30
  -3   6  -3   61.59    8.20
   3  -6   3   61.39   10.90
   3  -6   3   64.19    9.30
  -4   6  -3   -0.70    4.70
  -4   6  -3    1.30   10.80
   4  -6   3   -1.10    8.00
  -5   6  -3   15.00   12.30
  -5   6  -3   12.20    5.70
   5  -6   3   12.80    8.80
   5  -6   3    6.90    5.60
   7   5  -3    9.50   12.50
  -7  -5   3    8.60    7.30
   6   5  -3   70.39   14.30
  -6  -5   3   54.89   10.20
  -6  -5   3   55.89    9.00
   5   5  -3   19.40   11.40
  -5  -5   3   25.70    6.70
  -5  -5   3   28.20    8.00
   4   5  -3   18.10   10.30
  -4  -5   3   15.40    7.30
  -4  -5   3   13.30    5.60
   3   5  -3   57.39   12.00
  -3  -5   3   94.99   12.40
  -3  -5   3   95.09   10.20
   2   5  -3  103.49   15.40
  -2  -5   3  103.59   13.20
   1   5  -3   89.79   13.40
  -1  -5   3   87.39   12.00
  -1  -5   3   76.69    9.30
   0   5  -3  201.78   29.40
   0  -5   3  277.87   22.70
   0  -5   3  298.27   24.30
  -1   5  -3  120.69    9.60
  -1   5  -3   92.49    9.50
   1  -5   3  116.79   11.20
   1  -5   3  122.59   13.50
  -2   5  -3   92.69   15.50
  -2   5  -3   78.49    8.10
   2  -5   3   90.29   12.00
   2  -5   3   75.49    9.00
  -3   5  -3  136.39   13.30
  -3   5  -3  150.48   18.60
   3  -5   3  163.18   16.20
  -4   5  -3   44.60   10.50
  -4   5  -3   43.40    6.30
   4  -5   3   35.00    8.20
  -5   5  -3    9.20   11.20
  -5   5  -3    4.70    5.00
   5  -5   3    3.60    4.50
   5  -5   3    2.10    6.60
  -6   5  -3   58.59    9.10
  -6   5  -3   69.59    8.80
  -6   5  -3   67.39   15.90
   6  -5   3   54.79    9.90
  -7   5  -3   19.30   15.50
  -7   5  -3   22.00    7.70
  -7   5  -3   22.10    7.00
   7  -5   3   21.70    8.20
   7  -5   3   24.30    9.20
   9   4  -3   -1.20   12.30
  -9  -4   3    1.00    6.60
  -9  -4   3    1.50    4.90
   8   4  -3   32.30   13.10
  -8  -4   3   25.80    4.90
  -8  -4   3   18.80    6.40
   7   4  -3  211.58   20.20
   7   4  -3  212.68   23.80
  -7  -4   3  202.78   17.30
   6   4  -3  211.38   21.20
  -6  -4   3  171.88   14.80
  -6  -4   3  172.58   17.50
  -6  -4   3  176.58   16.70
   5   4  -3   58.89   10.90
  -5  -4   3   37.60    4.40
  -5  -4   3   45.00    6.50
  -5  -4   3   50.69    7.80
  -5  -4   3   32.30    4.50
  -4  -4   3  123.19   13.20
  -4  -4   3  121.39   11.90
   3   4  -3   28.10    7.80
  -3  -4   3   32.00    5.00
  -3  -4   3   25.50    6.10
  -2  -4   3   41.40    6.70
  -2  -4   3   39.80    5.20
   1   4  -3   61.59   10.00
  -1  -4   3   59.79    7.10
  -1  -4   3   61.89    8.80
   0   4  -3  471.75   35.30
   0   4  -3  386.06   35.30
   0   4  -3  480.15   37.70
   0  -4   3  455.95   36.10
   0  -4   3  467.95   36.90
  -1   4  -3 1326.27  110.79
  -1   4  -3 1383.86  112.39
  -1   4  -3 1295.47  110.69
   1  -4   3 1576.04  111.99
   1  -4   3 1524.85  111.29
  -2   4  -3   34.10    7.50
  -2   4  -3   43.30    5.00
   2  -4   3   24.00    6.10
  -3   4  -3  178.28   19.40
  -3   4  -3  197.98   16.00
   3  -4   3  184.38   17.40
   3  -4   3  183.58   17.10
  -4   4  -3 1062.39   93.69
  -4   4  -3 1153.88   91.49
   4  -4   3 1205.98   92.49
   4  -4   3 1227.48   91.39
   4  -4   3 1162.68   92.19
  -5   4  -3   95.19    9.80
   5  -4   3   63.89   12.30
   5  -4   3   72.59   10.90
   5  -4   3   77.49    9.00
  -6   4  -3   56.89    8.00
  -6   4  -3   49.99    7.80
   6  -4   3   64.59   11.60
   6  -4   3   67.59    9.10
  -7   4  -3  287.57   23.90
  -7   4  -3  268.67   23.90
   7  -4   3  245.88   25.70
  -8   4  -3   94.39   12.50
  -8   4  -3   54.69    9.30
   8  -4   3   53.29   10.60
   8  -4   3   74.69   12.60
   9   3  -3   49.00   12.80
   9   3  -3   45.00    7.40
  -9  -3   3   52.09    7.30
  -9  -3   3   48.10    8.10
   8   3  -3  246.48   25.00
   8   3  -3  234.58   21.00
  -8  -3   3  244.28   21.40
   7   3  -3   71.69    8.40
   7   3  -3   77.79   12.50
  -7  -3   3   60.69    9.20
   6   3  -3  136.19   20.80
   6   3  -3  112.69   12.20
  -6  -3   3  165.18   13.50
  -6  -3   3  168.58   16.60
   5   3  -3  930.31   69.69
   5   3  -3 1001.50   71.69
  -5  -3   3  786.12   70.29
  -5  -3   3  843.72   70.09
   4   3  -3  297.77   25.70
   4   3  -3  309.87   27.80
  -4  -3   3  327.77   26.80
  -4  -3   3  339.37   26.30
  -4  -3   3  345.17   25.80
   3   3  -3 1592.34  121.59
   3   3  -3 1574.64  122.89
  -3  -3   3 1370.86  121.59
  -3  -3   3 1614.84  122.49
  -3  -3   3 1662.63  122.19
  -2  -3   3   42.70    5.00
  -2  -3   3   43.40    6.50
   1   3  -3  104.79   12.80
  -1  -3   3  142.69   12.10
  -1  -3   3  143.49   11.20
   0   3  -3 3578.64  316.17
   0   3  -3 4186.78  317.27
   0  -3   3 4227.78  316.57
   0  -3   3 4272.47  316.97
  -1   3  -3    6.40    4.30
  -1   3  -3    7.80    1.80
   1  -3   3    9.40    3.60
  -2   3  -3  955.70   79.29
  -2   3  -3  972.70   78.09
   2  -3   3 1038.40   78.69
   2  -3   3 1021.10   78.19
  -3   3  -3  993.40   75.29
   3  -3   3  931.41   75.99
   3  -3   3  940.91   75.19
   3  -3   3  969.60   75.79
  -4   3  -3   58.49    6.60
   4  -3   3   53.49    6.20
   4  -3   3   50.39    8.40
   4  -3   3   42.30    7.50
  -5   3  -3 1365.36  102.39
  -5   3  -3 1358.26  102.59
   5  -3   3 1315.47  103.59
   5  -3   3 1184.28  102.69
  -6   3  -3  138.99   13.50
  -6   3  -3  141.29   13.20
   6  -3   3  125.69   13.60
   6  -3   3  138.79   15.60
  -7   3  -3   61.79    7.80
  -7   3  -3   46.00    7.50
   7  -3   3   59.09    9.30
   7  -3   3   69.49   10.40
  -8   3  -3  281.07   24.80
  -8   3  -3  307.27   24.40
   8  -3   3  251.57   23.70
   8  -3   3  269.57   26.80
  -9   3  -3   24.00    7.10
  -9   3  -3   29.10    8.00
   9  -3   3   28.10   10.40
  10   2  -3   19.30   12.10
  10   2  -3    7.30    6.30
 -10  -2   3   10.00    6.60
   9   2  -3  166.88   20.40
   9   2  -3  171.38   16.30
  -9  -2   3  145.99   15.70
   8   2  -3  156.08   14.20
   8   2  -3  163.98   17.80
  -8  -2   3  115.09   13.70
   7   2  -3  169.28   18.00
   7   2  -3  154.98   14.70
  -7  -2   3  165.48   17.60
   6   2  -3  457.95   38.40
   6   2  -3  438.46   36.60
  -6  -2   3  475.85   36.70
   5   2  -3 1110.79   93.79
   5   2  -3 1097.99   93.29
  -5  -2   3 1353.36   93.19
   4   2  -3 2156.78  158.78
   4   2  -3 2084.69  157.98
  -4  -2   3 2019.70  158.08
  -4  -2   3 1844.72  158.08
   3   2  -3  212.28   18.30
   3   2  -3  213.58   17.10
  -3  -2   3  215.48   17.10
  -3  -2   3  197.58   17.50
  -3  -2   3  231.58   17.40
   2   2  -3 4315.37  355.26
   2   2  -3 4470.35  355.96
  -2  -2   3 5039.60  355.46
  -2  -2   3 4450.05  355.26
   1   2  -3 4283.17  331.47
   1   2  -3 4559.84  332.17
  -1  -2   3 4269.87  331.87
  -1  -2   3 3936.11  331.57
   0   2  -3  349.77   26.30
   0   2  -3  315.57   26.30
   0  -2   3  318.37   26.20
   0  -2   3  353.96   26.80
  -1   2  -3 1864.21  157.28
  -1   2  -3 1871.11  157.28
  -1   2  -3 1948.80  157.98
  -1   2  -3 1900.11  157.28
   1  -2   3 2120.09  157.88
   1  -2   3 2190.38  157.68
   1  -2   3 2245.78  157.38
   2  -2   3 2844.12  219.78
   2  -2   3 2794.92  220.08
   2  -2   3 2816.52  219.38
   3  -2   3 2712.63  219.28
   3  -2   3 2615.74  219.58
   3  -2   3 3104.79  218.98
  -4   2  -3 3144.29  238.48
  -4   2  -3 3407.26  238.88
   4  -2   3 2636.04  239.28
  -5   2  -3  500.85   39.00
  -5   2  -3  500.35   39.00
   5  -2   3  456.65   39.90
  -6   2  -3  389.16   35.00
  -6   2  -3  414.16   34.60
   6  -2   3  490.15   35.30
  -7   2  -3  601.44   46.10
  -7   2  -3  549.35   46.50
  -8   2  -3    7.40    5.40
  -8   2  -3   -1.50    5.20
   8  -2   3   -1.50    7.20
  -9   2  -3   83.59   13.20
  -9   2  -3  108.69   12.50
   9  -2   3   91.89   13.40
 -10   2  -3   48.80    9.50
 -10   2  -3   63.19    9.20
  10  -2   3   51.69   11.50
  10   1  -3    5.60   11.10
  10   1  -3    1.10    5.80
 -10  -1   3    6.70    6.50
   9   1  -3  184.68   21.30
   9   1  -3  181.88   17.90
  -9  -1   3  199.78   17.90
   8   1  -3   66.09   13.20
   8   1  -3   54.39    7.10
  -8  -1   3   39.00    6.90
   7   1  -3  514.95   42.10
   7   1  -3  555.24   43.40
  -7  -1   3  497.85   41.90
   6   1  -3 1871.41  140.69
   6   1  -3 1789.62  141.19
  -6  -1   3 1731.13  140.59
   5   1  -3 1367.16   99.89
   5   1  -3 1328.87   99.29
  -5  -1   3 1104.79   99.09
   4   1  -3   33.70    4.20
   4   1  -3   31.70    6.20
  -4  -1   3   41.90    4.70
   3   1  -3 5321.87  381.76
   3   1  -3 4640.74  381.36
  -3  -1   3 4775.72  381.36
  -3  -1   3 4871.21  381.46
   0   1  -3 1556.04  117.29
   0   1  -3 1558.74  117.69
   0   1  -3 1523.25  117.49
   0   1  -3 1423.66  117.59
   0   1  -3 1473.95  117.39
  -1   1  -3 5300.07  412.56
  -2   1  -3 4641.94  387.86
  -2   1  -3 5332.97  388.06
  -3   1  -3 2014.50  169.28
  -3   1  -3 2332.27  169.38
  -3   1  -3 2172.18  169.08
  -4   1  -3  449.46   36.60
  -4   1  -3  416.06   36.20
   4  -1   3  496.85   37.60
   4  -1   3  484.75   36.50
  -5   1  -3 1886.41  134.89
  -5   1  -3 1937.31  135.29
   5  -1   3 1517.05  134.79
   5  -1   3 1576.34  135.89
  -6   1  -3 1782.82  139.59
  -6   1  -3 1729.33  139.99
   6  -1   3 1851.61  140.99
  -7   1  -3  691.13   54.79
  -7   1  -3  639.54   55.89
   7  -1   3  744.03   56.89
  -8   1  -3  638.94   47.50
  -8   1  -3  545.65   47.80
  -9   1  -3   46.60    8.30
  -9   1  -3   69.29    8.60
   9  -1   3   85.79   12.30
 -10   1  -3   17.30    6.80
 -10   1  -3   21.00    6.70
  10  -1   3   16.30   10.50
  11   0  -3   62.89   14.90
  11   0  -3   62.39   14.30
 -11   0   3   57.99   10.00
  10   0  -3  184.58   19.30
  10   0  -3  221.78   23.80
 -10   0   3  190.88   20.00
   9   0  -3   10.20    5.50
   9   0  -3    7.60    8.90
  -9   0   3    7.80    5.70
   8   0  -3    3.60    8.20
   8   0  -3    2.50    4.60
  -8   0   3    2.90    4.60
   7   0  -3   81.39    9.60
   7   0  -3   83.19   12.40
  -7   0   3   88.69    9.90
   6   0  -3 2533.55  191.88
   6   0  -3 2414.96  191.48
  -6   0   3 2403.36  191.28
   5   0  -3 3698.83  280.87
   5   0  -3 3551.24  281.07
  -5   0   3 3560.74  280.67
   4   0  -3   64.79    6.30
   4   0  -3   62.99    7.30
  -4   0   3   69.39    8.70
  -3   0   3 4242.68  330.27
  -2   0  -3 8475.25  659.33
  -4   0  -3  109.69    9.40
  -4   0  -3  115.79    9.90
   4   0   3  115.19   11.70
  -5   0  -3    7.60    3.90
  -5   0  -3    5.60    2.80
   5   0   3    6.00    5.60
  -6   0  -3 1020.80   82.39
  -6   0  -3 1012.90   82.09
   6   0   3 1113.39   83.69
  -7   0  -3 1183.98   95.19
  -7   0  -3 1185.98   94.89
   7   0   3 1261.27   96.59
  -8   0  -3  667.03   50.39
  -8   0  -3  591.74   50.69
   8   0   3  635.64   52.59
  -9   0  -3   20.10    5.60
  -9   0  -3   11.80    5.90
   9   0   3   17.40    9.80
 -10   0  -3  271.27   25.30
 -10   0  -3  278.97   24.50
  10   0   3  288.97   28.20
  10  -1  -3    5.70   10.80
  10  -1  -3    7.00    6.20
 -10   1   3    8.00    7.10
   9  -1  -3  201.98   18.30
   9  -1  -3  206.88   20.90
  -9   1   3  156.68   18.70
   8  -1  -3   43.50    9.90
   8  -1  -3   37.70    6.70
  -8   1   3   51.79    7.20
   7  -1  -3  549.35   41.80
   7  -1  -3  495.95   40.70
  -7   1   3  465.35   40.60
   6  -1  -3 1685.23  129.49
   6  -1  -3 1687.93  129.09
  -6   1   3 1567.04  128.79
   5  -1  -3 1004.20   87.19
  -5   1   3 1218.48   87.19
   4  -1  -3   24.90    4.70
   4  -1  -3   32.70    4.30
  -4   1   3   29.50    3.80
  -4   1   3   33.30    4.20
   3  -1  -3 4614.44  365.76
   3  -1  -3 4511.65  365.66
  -3   1   3 4509.55  365.56
  -3   1   3 5162.18  365.66
  -2   1   3 3598.64  279.97
   0   1   3 1301.07   98.89
   0   1   3 1251.07   99.19
   0   1   3 1266.07   98.99
   0   1   3 1258.37   98.99
  -1  -1  -3 4708.03  387.76
  -1  -1  -3 5593.14  388.06
   1   1   3 4761.82  387.86
   1   1   3 4880.31  387.86
  -2  -1  -3 5397.26  412.06
   2   1   3 5750.32  412.36
   2   1   3 5016.50  411.96
   2   1   3 5025.50  411.96
  -3  -1  -3 2295.97  183.98
  -3  -1  -3 2774.92  183.98
   3   1   3 2299.47  184.48
   3   1   3 2079.69  183.88
  -4  -1  -3  510.15   37.40
  -4  -1  -3  507.45   36.30
   4   1   3  401.06   36.20
   4   1   3  427.36   37.20
  -5  -1  -3 1709.13  139.19
  -5  -1  -3 1661.03  139.29
   5   1   3 1982.70  140.39
  -6  -1  -3 1732.33  141.99
  -6  -1  -3 1949.60  141.99
   6   1   3 1767.82  142.99
  -7  -1  -3  684.73   54.19
  -7  -1  -3  701.63   53.99
   7   1   3  654.43   56.59
  -8  -1  -3  404.36   32.70
  -8  -1  -3  378.16   32.20
  -9  -1  -3   75.29   10.90
  -9  -1  -3   77.19    9.90
   9   1   3   73.89   13.50
 -10  -1  -3   19.10    6.50
 -10  -1  -3   10.80    6.50
  10   1   3   30.30   12.70
  10  -2  -3   11.30    6.30
  10  -2  -3   17.30   10.30
 -10   2   3   10.40    7.60
   9  -2  -3  141.19   15.20
   9  -2  -3  157.18   17.80
  -9   2   3  124.89   15.90
   8  -2  -3  122.59   15.50
   8  -2  -3  124.69   13.70
  -8   2   3  139.49   13.80
   7  -2  -3  180.48   16.50
  -7   2   3  139.99   15.20
   6  -2  -3  482.35   34.40
  -6   2   3  400.16   34.30
  -6   2   3  381.96   34.40
   5  -2  -3 1413.16   97.59
   5  -2  -3 1368.56   97.29
  -5   2   3 1077.39   97.09
  -5   2   3 1093.69   97.09
   4  -2  -3 2016.70  152.88
   4  -2  -3 1963.50  152.88
   4  -2  -3 1945.81  152.88
  -4   2   3 1902.11  152.88
   3  -2  -3  232.48   17.30
   3  -2  -3  209.78   17.20
  -3   2   3  184.78   17.80
   2  -2  -3 5042.70  341.27
  -2   2   3 4307.57  341.27
  -2   2   3 3802.72  341.17
   1  -2  -3 4077.99  306.77
   1  -2  -3 3845.42  306.97
  -1   2   3 3596.34  306.67
  -1   2   3 3942.91  306.57
  -1   2   3 4175.78  306.77
  -1   2   3 3992.00  306.47
   0  -2  -3  337.37   26.10
   0  -2  -3  312.87   26.20
   0  -2  -3  349.47   26.40
   0   2   3  341.47   26.70
   0   2   3  301.37   26.10
   0   2   3  340.37   26.40
  -1  -2  -3 2268.17  152.48
  -1  -2  -3 2062.89  152.18
   1   2   3 1974.50  152.58
   1   2   3 1702.03  152.08
   1   2   3 1764.22  152.38
  -2  -2  -3 2648.83  174.08
   2   2   3 2242.48  174.58
   2   2   3 2029.10  174.28
   2   2   3 2019.10  173.98
  -3  -2  -3 2797.92  212.68
  -3  -2  -3 2891.81  212.88
   3   2   3 2503.05  213.28
  -4  -2  -3 2823.62  236.88
   4   2   3 3224.28  237.68
   4   2   3 3072.99  236.88
  -5  -2  -3  469.05   37.50
  -5  -2  -3  440.26   37.60
   5   2   3  537.95   39.10
   5   2   3  440.06   37.40
  -6  -2  -3  565.14   45.10
  -6  -2  -3  569.44   45.20
  -7  -2  -3  420.56   35.60
  -7  -2  -3  461.35   35.80
  -8  -2  -3    1.90    4.30
  -8  -2  -3   -0.70    4.40
   8   2   3    4.50    9.90
  -9  -2  -3   84.99   11.60
  -9  -2  -3   76.79   10.60
   9   2   3  105.79   17.30
 -10  -2  -3   39.10    7.60
 -10  -2  -3   53.19    8.50
  10   2   3   63.49   15.00
   9  -3  -3   41.80    7.50
  -9   3   3   28.40    7.70
   8  -3  -3  240.78   21.00
  -8   3   3  200.58   21.10
  -8   3   3  237.08   22.80
   7  -3  -3   61.39   10.90
   7  -3  -3   53.99    7.80
  -7   3   3   67.99    8.60
  -7   3   3   66.39   10.00
   6  -3  -3  189.08   17.70
   6  -3  -3  190.58   17.10
   5  -3  -3  846.32   69.79
   5  -3  -3  881.81   69.99
   5  -3  -3  874.41   69.79
  -5   3   3  931.91   70.39
   4  -3  -3  323.37   26.30
   4  -3  -3  338.37   26.30
   4  -3  -3  322.87   26.20
  -4   3   3  299.07   27.50
   3  -3  -3 1602.04  127.39
   3  -3  -3 1608.04  127.59
  -3   3   3 1590.54  127.79
  -3   3   3 1717.93  127.89
   2  -3  -3   43.50    5.10
   2  -3  -3   47.30    5.90
  -2   3   3   71.79    9.00
   1  -3  -3  149.19   12.00
   1  -3  -3  142.49   12.70
   0  -3  -3 4073.19  308.77
   0  -3  -3 4363.96  308.37
   0   3   3 4068.69  308.87
   0   3   3 3850.71  308.77
   0   3   3 3455.35  308.37
  -1  -3  -3   16.30    3.20
   1   3   3    6.30    5.10
   1   3   3    6.30    4.90
   1   3   3    9.40    1.80
  -2  -3  -3 1008.50   77.59
  -2  -3  -3  982.60   77.09
   2   3   3 1075.69   78.39
   2   3   3  888.61   76.99
   2   3   3  985.50   77.89
  -3  -3  -3  912.21   75.19
  -3  -3  -3  965.70   75.59
   3   3   3  955.90   75.89
   3   3   3 1010.70   76.39
  -4  -3  -3   51.59    5.90
  -4  -3  -3   50.29    6.90
   4   3   3   59.29    9.70
  -5  -3  -3 1304.97  106.89
  -5  -3  -3 1298.77  106.49
   5   3   3 1392.56  106.99
   5   3   3 1455.25  108.19
  -6  -3  -3  139.69   12.70
  -6  -3  -3  133.99   14.60
   6   3   3  145.89   17.00
   6   3   3  143.19   14.40
  -7  -3  -3   58.79    8.00
  -7  -3  -3   54.99    7.50
   7   3   3   59.59   12.00
  -8  -3  -3  284.47   24.30
  -8  -3  -3  254.27   24.90
   8   3   3  302.77   28.80
  -9  -3  -3   27.80    7.00
   9   3   3   29.70   14.20
   9  -4  -3    5.20    9.30
   9  -4  -3   -0.40    6.30
  -9   4   3   25.50   13.60
  -9   4   3    6.40    8.20
   8  -4  -3   28.70    8.70
   8  -4  -3   23.40    6.60
  -8   4   3   45.80   11.20
  -8   4   3   31.60    8.80
   7  -4  -3  218.78   20.20
   7  -4  -3  216.48   19.80
  -7   4   3  194.38   21.50
  -7   4   3  220.08   24.10
   6  -4  -3  167.98   16.50
   6  -4  -3  148.79   19.90
   6  -4  -3  162.88   16.30
  -6   4   3  217.48   20.80
   5  -4  -3   33.70    6.50
   5  -4  -3   34.60    5.60
  -5   4   3   52.39    9.00
  -5   4   3   53.29   10.10
  -4   4   3   63.09   11.00
  -4   4   3   87.99   11.00
   3  -4  -3   23.40    4.60
   3  -4  -3   34.90    4.40
  -3   4   3   30.30    8.20
  -3   4   3   44.60    7.10
   2  -4  -3   47.20    6.60
   2  -4  -3   42.30    5.30
   1  -4  -3   57.69    7.20
   1  -4  -3   58.39    5.60
  -1   4   3   58.59    9.00
  -1   4   3   57.89    9.00
   0  -4  -3  455.45   35.30
   0  -4  -3  459.15   36.30
   0   4   3  465.75   37.10
   0   4   3  480.15   37.50
   0   4   3  393.36   35.50
  -1  -4  -3 1522.85  116.59
  -1  -4  -3 1598.04  117.59
   1   4   3 1408.66  117.89
   1   4   3 1459.35  117.89
  -2  -4  -3   19.70    2.40
  -2  -4  -3   15.40    4.50
  -2  -4  -3   18.30    2.80
   2   4   3   40.70    8.80
   2   4   3   44.10    8.10
  -3  -4  -3  218.48   16.30
  -3  -4  -3  189.88   16.30
  -3  -4  -3  198.68   17.70
   3   4   3  216.78   20.70
   3   4   3  184.88   20.10
  -4  -4  -3 1236.18   96.59
  -4  -4  -3 1252.07   95.29
   4   4   3 1169.98   96.39
   4   4   3 1211.28   97.19
  -5  -4  -3   71.19    8.20
  -5  -4  -3   79.19   10.20
   5   4   3   99.59   16.20
  -6  -4  -3   72.79    8.20
  -6  -4  -3   60.99    8.70
   6   4   3   64.39   10.10
   6   4   3   50.49   13.10
  -7  -4  -3  233.78   23.20
  -7  -4  -3  237.68   22.00
   7   4   3  297.07   27.30
   7   4   3  284.77   24.20
  -8  -4  -3   77.49   10.10
   8   4   3   65.59   15.20
   7  -5  -3    9.90    5.60
   7  -5  -3   11.20    6.30
  -7   5   3   14.70   12.30
  -7   5   3    6.00    8.80
  -7   5   3   17.60   11.20
   6  -5  -3   65.29    8.20
   6  -5  -3   41.90    8.20
  -6   5   3   63.89   11.70
  -6   5   3   68.29   13.20
   5  -5  -3   25.00    5.90
   5  -5  -3   22.10    6.30
  -5   5   3   22.10    8.80
  -5   5   3   19.60   10.90
   4  -5  -3   12.00    3.90
   4  -5  -3    9.40    4.90
  -4   5   3   15.80    8.10
  -4   5   3   13.00   10.00
   3  -5  -3   87.79   10.40
   3  -5  -3  105.59    8.90
  -3   5   3   68.29   13.00
  -3   5   3   64.39   12.40
   2  -5  -3  104.99   11.00
  -2   5   3   95.19   13.30
  -2   5   3   97.99   16.50
   1  -5  -3   86.79    9.80
   1  -5  -3   86.69    7.70
  -1   5   3   80.69   12.30
   0  -5  -3  262.87   22.40
   0  -5  -3  301.87   20.70
   0   5   3  228.08   25.40
   0   5   3  215.88   24.20
  -1  -5  -3  115.19   13.10
   1   5   3  145.89   17.30
   1   5   3  139.89   17.90
  -2  -5  -3   76.19   10.20
   2   5   3   92.59   12.90
   2   5   3   98.89   15.50
  -3  -5  -3  163.38   15.80
   3   5   3  160.68   19.90
   3   5   3  162.68   20.00
  -4  -5  -3   47.70    7.50
   4   5   3   41.10   11.40
   4   5   3   56.09   12.80
  -5  -5  -3    0.50    5.40
  -5  -5  -3    0.70    2.60
   5   5   3    7.90   12.00
   5   5   3    6.60   10.00
  -6  -5  -3   56.09    9.70
  -6  -5  -3   71.19    8.50
   6   5   3   61.39   14.40
   6   5   3   68.19   12.40
  -7  -5  -3   10.50   13.90
  -7  -5  -3   38.90    6.60
   7   5   3   28.20   14.00
   7   5   3   28.30   11.30
   5  -6  -3   56.89    9.00
   5  -6  -3   62.59    7.90
  -5   6   3   65.39   14.80
  -5   6   3   54.39   12.60
   4  -6  -3   18.70    4.80
   4  -6  -3   15.30    6.30
  -4   6   3   14.30   12.70
  -4   6   3   16.20   15.60
   3  -6  -3   43.90    8.00
   3  -6  -3   59.39    7.40
  -3   6   3   49.00   13.10
  -3   6   3   38.70   10.90
   2  -6  -3   11.40    3.40
   2  -6  -3    3.10    5.30
  -2   6   3   11.90   10.70
  -2   6   3    7.30   11.40
   1  -6  -3    9.80    5.50
  -1   6   3    8.00   11.20
   0  -6  -3   55.69    8.20
   0   6   3   57.19   12.90
   0   6   3   56.69   13.80
  -1  -6  -3   36.50    7.40
   1   6   3   50.89   12.70
   1   6   3   50.29   13.60
  -2  -6  -3  101.39   13.20
   2   6   3  108.99   16.00
   2   6   3  125.29   19.70
  -3  -6  -3   55.49    8.60
   3   6   3   78.69   14.40
   3   6   3   73.69   16.30
  -4  -6  -3   -0.90    6.20
   4   6   3    0.80   14.10
   4   6   3    5.00   12.80
  -5  -6  -3   17.80    8.20
   5   6   3   21.30   13.00
   5   6   3   22.30   15.50
  -5  -6   4   14.60    7.60
  -5  -6   4   15.50    9.40
   4   6  -4   -0.20   12.70
  -4  -6   4   -0.70    5.90
  -4  -6   4    6.00    8.60
   3   6  -4   46.00   13.30
  -3  -6   4   74.09   11.70
  -3  -6   4   74.89    9.70
   2   6  -4   21.30   12.20
  -2  -6   4   39.20    9.40
  -2  -6   4   45.00    7.40
   1   6  -4  235.08   26.40
  -1  -6   4  265.07   24.30
  -1  -6   4  247.58   22.10
   0   6  -4   23.80   10.50
   0  -6   4   26.70    6.20
   0  -6   4   20.60    8.30
  -1   6  -4   29.30   10.90
   1  -6   4   29.20    6.00
   1  -6   4   29.70    8.70
  -2   6  -4   25.90   11.20
  -2   6  -4   27.20    4.30
   2  -6   4   32.80    6.90
   2  -6   4   28.90    8.90
  -3   6  -4   22.00   11.20
  -3   6  -4   17.10    4.70
   3  -6   4   15.10    8.20
  -4   6  -4   41.70    6.80
  -4   6  -4   45.50   12.90
   4  -6   4   39.50    9.90
   4  -6   4   31.50    6.50
   7   5  -4   32.60   13.10
   7   5  -4   15.50   10.30
  -7  -5   4   24.00    7.60
   6   5  -4   84.69   16.00
  -6  -5   4   95.29   12.80
  -6  -5   4  119.19   15.10
   5   5  -4   77.29   13.30
  -5  -5   4   71.49    9.40
  -5  -5   4   67.99   10.80
   4   5  -4   15.60   10.10
  -4  -5   4    9.70    7.20
  -4  -5   4   16.60    5.70
   3   5  -4   12.00    9.30
  -3  -5   4   19.90    5.40
  -3  -5   4   18.30    7.10
   2   5  -4  299.77   28.60
  -2  -5   4  304.87   26.80
  -2  -5   4  300.97   25.80
   1   5  -4    6.80    7.80
  -1  -5   4    6.20    6.40
  -1  -5   4    4.00    3.90
   0   5  -4  669.43   53.99
   0  -5   4  663.73   53.09
   0  -5   4  620.54   51.89
  -1   5  -4  329.67   30.60
  -1   5  -4  377.96   34.30
   1  -5   4  439.36   33.10
   1  -5   4  415.06   31.60
  -2   5  -4  291.77   27.40
  -2   5  -4  252.67   24.00
   2  -5   4  314.67   25.70
  -3   5  -4  171.28   14.90
  -3   5  -4  170.98   19.80
   3  -5   4  159.48   15.00
   3  -5   4  173.28   17.50
  -4   5  -4  117.69   12.20
  -4   5  -4  100.69   17.80
   4  -5   4  127.49   11.90
   4  -5   4  125.49   14.70
  -5   5  -4   50.69    8.80
  -5   5  -4   38.10   12.80
   5  -5   4   59.99    9.80
   5  -5   4   61.19    8.50
  -6   5  -4   -2.20    5.50
  -6   5  -4   -0.80   13.90
  -6   5  -4   -2.60    7.10
   6  -5   4    0.80    7.00
  -7   5  -4   19.40    7.30
  -7   5  -4   10.60   16.00
  -7   5  -4   14.80    7.10
   7  -5   4    7.70    7.50
   7  -5   4    9.10    8.60
  -9  -4   4   26.70    5.90
   8   4  -4   20.20   12.70
  -8  -4   4   15.10    6.90
  -8  -4   4   15.10    4.50
   7   4  -4  160.08   21.10
  -7  -4   4  182.38   15.10
  -7  -4   4  167.38   17.70
  -7  -4   4  187.38   17.10
   6   4  -4   49.00   12.00
  -6  -4   4   45.30    5.80
  -6  -4   4   53.29    8.20
  -6  -4   4   44.60    7.40
   5   4  -4   52.39   10.20
  -5  -4   4   41.90    7.50
  -5  -4   4   35.50    6.20
  -5  -4   4   39.80    4.50
  -5  -4   4   41.00    4.90
  -4  -4   4   33.20    5.60
  -4  -4   4   38.10    7.00
   3   4  -4  657.43   58.69
  -3  -4   4  761.52   58.09
  -3  -4   4  749.33   57.39
   2   4  -4 1270.17  103.89
  -2  -4   4 1396.16  103.39
  -2  -4   4 1263.37  102.69
   1   4  -4   88.49   12.00
  -1  -4   4  103.79    9.40
  -1  -4   4   94.29   10.80
   0   4  -4  177.68   17.40
   0   4  -4  250.37   20.60
   0   4  -4  207.78   17.30
   0  -4   4  235.28   19.10
   0  -4   4  219.28   17.90
  -1   4  -4  278.27   25.90
  -1   4  -4  274.37   23.60
   1  -4   4  334.47   25.20
  -2   4  -4   73.99   11.60
  -2   4  -4   68.99    7.30
   2  -4   4   86.59    9.90
   2  -4   4   73.89    7.70
  -3   4  -4  163.58   14.00
  -3   4  -4  152.18   17.90
   3  -4   4  158.18   15.50
   3  -4   4  158.28   13.70
  -4   4  -4  344.27   30.40
   4  -4   4  294.17   27.10
   4  -4   4  318.87   25.80
   4  -4   4  316.07   27.40
  -5   4  -4  164.68   17.20
   5  -4   4  203.28   16.30
   5  -4   4  200.38   18.80
   5  -4   4  189.28   18.10
  -6   4  -4   36.50    6.30
  -6   4  -4   31.30    6.30
   6  -4   4   25.40    8.00
  -7   4  -4   19.50    6.20
  -7   4  -4   10.80    6.00
   7  -4   4    8.70    8.20
  -8   4  -4   27.90    8.40
  -8   4  -4   20.30    7.30
   8  -4   4   31.00    7.70
   8  -4   4   31.80   10.70
   9   3  -4   13.60    5.70
   9   3  -4   12.60   11.30
  -9  -3   4   11.50    6.50
   8   3  -4   50.19    7.20
   8   3  -4   54.79   12.40
  -8  -3   4   72.19    9.60
   7   3  -4  119.69   11.80
   7   3  -4  130.39   17.40
  -7  -3   4  121.79   12.60
   6   3  -4  622.74   48.60
   6   3  -4  553.44   44.50
  -6  -3   4  552.64   45.50
  -6  -3   4  525.75   45.00
   5   3  -4   28.20    8.30
  -5  -3   4    7.30    4.50
  -5  -3   4    9.50    3.80
   4   3  -4  397.56   33.80
   4   3  -4  395.26   35.60
  -4  -3   4  431.06   34.80
  -4  -3   4  488.75   34.10
  -4  -3   4  427.66   34.30
   3   3  -4  663.43   52.29
   3   3  -4  636.34   50.69
  -3  -3   4  643.24   51.19
  -3  -3   4  652.13   51.69
   2   3  -4  673.33   49.80
   2   3  -4  705.63   48.30
  -2  -3   4  586.34   48.60
  -2  -3   4  607.14   49.20
  -2  -3   4  520.75   48.20
   1   3  -4   68.59    6.30
   1   3  -4   74.79    9.20
  -1  -3   4   74.39    8.20
  -1  -3   4   73.09    7.40
  -1  -3   4   77.39    6.10
   0   3  -4   98.39   10.60
   0   3  -4  101.39    7.80
   0   3  -4   78.09    8.10
  -1   3  -4 3201.68  237.28
  -1   3  -4 2936.31  235.98
   1  -3   4 3070.29  236.68
   1  -3   4 2920.41  236.18
  -2   3  -4 1098.09   89.69
  -2   3  -4 1130.99   88.29
   2  -3   4 1126.49   88.29
   2  -3   4 1156.88   88.89
   3  -3   4  449.76   35.40
   3  -3   4  445.76   36.20
   3  -3   4  443.76   36.50
  -4   3  -4  979.80   70.69
   4  -3   4  842.12   70.99
   4  -3   4  873.01   71.59
   4  -3   4  889.91   70.29
  -5   3  -4  484.35   36.80
  -5   3  -4  500.85   36.50
   5  -3   4  375.56   37.80
  -6   3  -4  887.31   69.99
  -6   3  -4  949.21   67.39
   6  -3   4  832.02   69.09
   6  -3   4  750.42   67.79
  -7   3  -4  110.09   11.70
  -7   3  -4   93.99   11.80
   7  -3   4  106.29   14.80
   7  -3   4   90.59   11.60
  -8   3  -4   37.80    7.70
  -8   3  -4   53.79    7.60
   8  -3   4   40.00    7.00
   8  -3   4   44.80   10.50
  -9   3  -4  148.29   15.50
  -9   3  -4  130.89   16.50
   9  -3   4  121.79   19.20
  10   2  -4    2.70    6.30
  10   2  -4    5.30   11.60
 -10  -2   4   10.90    6.40
   9   2  -4   23.30   11.40
   9   2  -4   19.80    5.90
  -9  -2   4   16.70    5.60
   8   2  -4  280.57   22.50
   8   2  -4  258.07   24.80
  -8  -2   4  234.78   22.20
   7   2  -4  434.66   34.90
   7   2  -4  439.66   32.80
  -7  -2   4  330.87   32.60
   6   2  -4  394.36   33.60
   6   2  -4  399.56   35.20
  -6  -2   4  458.25   33.80
  -5  -2   4   48.80    5.90
  -5  -2   4   38.10    5.80
   4   2  -4  607.84   43.90
   4   2  -4  621.74   44.90
  -4  -2   4  512.55   43.90
  -4  -2   4  484.95   44.00
   3   2  -4 1631.74  120.19
   3   2  -4 1612.24  120.89
  -3  -2   4 1578.34  120.29
  -3  -2   4 1394.76  120.39
  -3  -2   4 1485.25  120.19
   2   2  -4 6854.11  472.65
  -2  -2   4 5269.97  471.05
   1   2  -4 3779.32  311.07
   1   2  -4 4286.17  311.77
  -1  -2   4 3930.91  311.07
   0   2  -4 2080.39  155.48
   0   2  -4 2102.29  156.38
   0   2  -4 2029.30  155.68
   0  -2   4 1994.20  155.98
   0  -2   4 1983.60  155.58
   0  -2   4 1799.22  155.48
  -2   2  -4 3673.93  273.47
  -2   2  -4 3226.88  273.57
   2  -2   4 3563.04  274.17
   2  -2   4 3578.64  273.47
   2  -2   4 3528.75  274.07
  -3   2  -4  581.04   52.99
  -3   2  -4  716.43   53.29
   3  -2   4  669.63   53.79
   3  -2   4  672.33   53.89
   3  -2   4  740.13   52.99
  -4   2  -4 1146.59   89.99
  -4   2  -4 1139.79   89.69
   4  -2   4 1156.38   90.79
  -5   2  -4  425.36   32.50
  -5   2  -4  423.36   31.90
   5  -2   4  361.46   32.30
   5  -2   4  393.06   33.70
  -6   2  -4 1266.47   89.19
  -6   2  -4 1160.68   89.69
   6  -2   4 1023.60   89.29
   6  -2   4 1099.19   90.69
  -7   2  -4  192.48   20.10
  -7   2  -4  204.38   19.50
   7  -2   4  276.07   19.50
  -8   2  -4  118.49   13.10
  -8   2  -4  126.39   12.00
   8  -2   4   89.79   14.90
  -9   2  -4   16.90   11.70
  -9   2  -4    2.30    6.40
   9  -2   4    1.30    7.80
 -10   2  -4   76.79   11.10
  10  -2   4   71.39   15.00
  10   1  -4   62.99   13.20
  10   1  -4   48.60    8.30
 -10  -1   4   49.60    8.40
   9   1  -4  107.09   16.60
   9   1  -4   99.99   12.20
  -9  -1   4  101.49   12.40
   8   1  -4  585.04   50.29
   8   1  -4  611.94   52.99
  -8  -1   4  679.53   50.39
   7   1  -4   56.49    8.00
   7   1  -4   62.99   11.30
  -7  -1   4   43.80    6.70
   6   1  -4  132.19   11.70
   6   1  -4  151.28   14.00
  -6  -1   4   98.89   11.60
   5   1  -4 2408.66  189.78
   5   1  -4 2407.96  190.18
  -5  -1   4 2477.85  189.68
   4   1  -4 1851.91  138.79
   4   1  -4 1720.43  139.49
   4   1  -4 1660.13  138.49
  -4  -1   4 1787.72  138.59
  -4  -1   4 1868.81  138.79
   3   1  -4 3087.39  260.87
   3   1  -4 3722.93  261.07
   3   1  -4 3555.64  261.37
  -3  -1   4 3102.89  260.97
  -3  -1   4 3296.57  260.97
   2   1  -4 2101.69  154.38
   2   1  -4 2143.99  154.18
   2   1  -4 1944.91  154.08
   2   1  -4 1973.30  154.08
  -2  -1   4 1792.72  154.08
  -2  -1   4 1832.62  154.08
  -2  -1   4 2057.09  154.08
   1  -1   4 1051.09   85.09
   1  -1   4 1109.79   85.29
   1  -1   4 1113.79   85.59
  -2   1  -4  830.82   62.39
  -2   1  -4  771.52   62.49
  -3   1  -4 4874.31  407.56
  -3   1  -4 5789.72  408.76
   3  -1   4 5068.09  408.56
  -4   1  -4  696.93   45.90
  -4   1  -4  504.45   45.60
   4  -1   4  559.44   46.60
   4  -1   4  556.04   45.60
  -5   1  -4  850.91   62.09
  -5   1  -4  836.42   61.59
   5  -1   4  664.43   62.89
  -6   1  -4 1419.86  107.49
  -6   1  -4 1411.56  107.99
   6  -1   4 1290.37  108.99
  -7   1  -4  192.38   15.90
  -7   1  -4  172.58   16.40
   7  -1   4  171.68   24.60
  -8   1  -4  122.29   12.20
  -8   1  -4  116.19   13.00
  -9   1  -4   27.10    6.70
  -9   1  -4   21.70   10.80
   9  -1   4   12.10    9.50
 -10   1  -4   45.00    7.60
 -10   1  -4   37.80    8.80
  10  -1   4   41.90   11.60
  11   0  -4    9.00   12.20
  11   0  -4   12.50   14.50
 -11   0   4   15.90   14.90
  10   0  -4   -2.60    5.80
  10   0  -4   -0.90   11.00
 -10   0   4    5.70    6.50
   9   0  -4  408.76   34.60
   9   0  -4  380.66   32.50
  -9   0   4  368.26   32.50
   8   0  -4   51.39    9.80
   8   0  -4   51.19    7.00
  -8   0   4   46.40    7.10
   7   0  -4  425.96   34.50
   7   0  -4  408.66   35.50
  -7   0   4  433.86   34.50
   6   0  -4  399.86   30.70
   6   0  -4  374.66   31.20
  -6   0   4  354.86   30.50
   5   0  -4  536.05   47.50
   5   0  -4  592.24   46.10
  -5   0   4  612.94   46.10
   3   0  -4  681.03   49.99
  -3   0   4  634.74   49.90
  -3   0   4  592.34   49.80
   2   0  -4 1923.11  152.68
   2   0  -4 1976.20  152.68
   2   0  -4 2052.99  152.88
   2   0  -4 1903.91  152.68
  -2   0   4 1951.90  152.78
  -2   0   4 1806.42  152.68
  -2   0   4 1982.10  152.68
  -2   0   4 2091.79  152.88
   1   0  -4  511.25   44.50
   1   0  -4  629.94   44.40
  -1   0   4  609.24   44.40
  -1   0   4  574.14   44.50
  -1   0   4  510.75   44.40
   0   0  -4  703.93   55.89
   0   0  -4  689.43   56.09
   0   0  -4  699.33   55.99
   0   0   4  726.63   55.89
   0   0   4  736.73   56.09
   0   0   4  745.33   56.19
  -1   0  -4 1700.63  134.19
  -1   0  -4 1763.22  134.09
  -1   0  -4 1573.94  134.29
  -1   0  -4 1839.72  134.19
   1   0   4 1551.24  134.09
   1   0   4 1704.93  134.39
   1   0   4 1877.71  134.29
   1   0   4 1764.12  133.89
  -2   0  -4 4098.39  314.47
  -2   0  -4 3778.42  314.37
   2   0   4 4247.67  314.87
   3   0   4 6111.09  475.15
  -5   0  -4  550.74   43.50
  -5   0  -4  555.24   43.80
   5   0   4  547.25   44.80
  -6   0  -4  163.38   15.30
  -6   0  -4  183.48   14.70
   6   0   4  173.48   17.30
  -7   0  -4 3090.59  256.27
  -7   0  -4 3283.87  255.97
   7   0   4 3482.65  258.67
  -8   0  -4   43.90    6.10
  -8   0  -4   38.20    6.60
   8   0   4   55.29   10.70
  -9   0  -4   37.30    6.10
  -9   0  -4   41.10    7.50
   9   0   4   42.30   11.30
 -10   0  -4   15.00    5.90
 -10   0  -4   12.90    6.80
  10   0   4   14.60   11.40
  10  -1  -4   52.69    8.60
  10  -1  -4   57.99   12.50
 -10   1   4   54.69    9.30
   9  -1  -4  106.39   16.10
   9  -1  -4  104.89   12.50
  -9   1   4   88.39   13.20
   8  -1  -4  653.23   51.29
   8  -1  -4  671.83   50.39
  -8   1   4  543.35   49.99
   7  -1  -4   33.30    8.90
   7  -1  -4   43.00    6.30
  -7   1   4   59.59    6.80
   6  -1  -4   87.79    9.30
  -5   1   4 1872.21  154.28
  -5   1   4 1984.10  154.18
  -5   1   4 2076.59  154.48
   4  -1  -4 1878.71  139.29
  -4   1   4 1615.24  138.89
  -4   1   4 1852.41  139.09
   3  -1  -4 3393.06  245.88
   3  -1  -4 3102.09  245.78
   3  -1  -4 3246.28  245.98
  -3   1   4 2887.51  245.78
   2  -1  -4 1986.10  148.39
   2  -1  -4 2001.60  148.69
   2  -1  -4 1990.40  148.69
  -2   1   4 1648.73  148.59
   1  -1  -4 9276.77  721.33
   0  -1  -4 9999.00  707.23
   0   1   4 8189.38  707.23
  -1  -1  -4 1108.89   96.79
  -1  -1  -4 1114.09   96.69
  -1  -1  -4 1092.69   96.59
   1   1   4 1334.37   96.79
   1   1   4 1429.76   96.69
   1   1   4 1354.66   96.89
  -2  -1  -4  610.14   54.69
   2   1   4  789.82   54.99
  -3  -1  -4 5263.57  400.76
  -3  -1  -4 5016.50  400.96
  -3  -1  -4 5329.87  400.66
   3   1   4 5378.66  401.36
   3   1   4 4764.12  400.66
  -4  -1  -4  585.94   47.50
  -4  -1  -4  513.85   47.30
   4   1   4  693.33   48.60
   4   1   4  623.44   47.50
  -5  -1  -4  693.93   53.69
  -5  -1  -4  664.73   53.49
  -6  -1  -4 1336.67  106.69
  -6  -1  -4 1302.17  106.99
   6   1   4 1454.45  108.19
  -7  -1  -4  194.88   16.10
  -7  -1  -4  183.18   16.70
   7   1   4  176.88   19.40
  -8  -1  -4  174.28   14.90
  -8  -1  -4  181.48   15.90
   8   1   4  124.19   18.90
  -9  -1  -4   15.40    5.30
  -9  -1  -4   12.50    5.90
   9   1   4   28.60   11.10
 -10  -1  -4   37.70    7.90
 -10  -1  -4   40.70    7.30
  10   1   4   48.20   14.00
  10  -2  -4    7.60   10.00
  10  -2  -4    4.10    6.30
 -10   2   4    8.50    7.90
   9  -2  -4   19.30    6.50
  -9   2   4   16.60    6.90
   8  -2  -4  219.98   19.90
  -8   2   4  213.18   19.80
   7  -2  -4  299.27   31.20
   7  -2  -4  348.17   29.30
  -7   2   4  366.06   28.60
   6  -2  -4  439.76   32.60
   6  -2  -4  440.86   32.80
  -6   2   4  363.16   32.50
  -6   2   4  336.67   33.50
   5  -2  -4   44.20    6.00
   5  -2  -4   48.00    7.00
  -5   2   4   75.09   11.20
  -5   2   4   66.39    7.90
   4  -2  -4  508.55   43.50
   4  -2  -4  544.75   43.60
   4  -2  -4  544.55   43.40
  -4   2   4  596.04   44.00
   3  -2  -4 1550.44  119.89
   3  -2  -4 1551.64  121.19
   3  -2  -4 1524.85  120.19
  -3   2   4 1520.25  120.29
   2  -2  -4 6384.76  484.05
  -2   2   4 6864.41  484.25
  -2   2   4 5417.16  483.75
   1  -2  -4 4506.55  309.07
  -1   2   4 3612.74  308.97
  -1   2   4 3794.22  309.37
   0  -2  -4 1921.11  144.79
   0  -2  -4 1842.62  144.69
   0  -2  -4 1967.10  144.99
   0   2   4 1866.01  144.99
   0   2   4 1621.04  144.79
   0   2   4 1920.81  144.79
  -1  -2  -4 7738.03  560.74
  -1  -2  -4 7207.68  559.94
   1   2   4 7249.67  560.04
   1   2   4 7086.29  560.04
   1   2   4 6710.73  559.74
  -2  -2  -4 3492.25  251.17
   2   2   4 3012.50  251.37
   2   2   4 3172.78  251.57
  -3  -2  -4  727.93   56.49
   3   2   4  706.73   56.99
  -4  -2  -4 1247.38   89.89
   4   2   4 1003.90   89.79
   4   2   4 1191.28   90.69
  -5  -2  -4  399.96   33.00
  -5  -2  -4  381.66   32.80
   5   2   4  414.16   33.10
   5   2   4  450.35   34.80
  -6  -2  -4 1029.10   90.09
  -6  -2  -4 1131.89   90.19
   6   2   4 1288.07   91.69
  -7  -2  -4  305.07   24.00
  -7  -2  -4  312.07   23.90
   7   2   4  226.78   26.90
  -8  -2  -4   94.89   10.90
  -8  -2  -4   91.49   11.30
   8   2   4  134.59   17.10
  -9  -2  -4    3.50    5.30
  -9  -2  -4    4.10    5.10
   9   2   4   -7.10   10.40
 -10  -2  -4   68.29    9.50
   9  -3  -4   11.90    8.80
   9  -3  -4    9.50    6.60
  -9   3   4   10.20    7.00
   8  -3  -4   72.99   10.00
  -8   3   4   42.90    9.80
  -8   3   4   38.50    7.90
   7  -3  -4  142.19   14.50
   7  -3  -4  124.39   13.40
  -7   3   4  102.69   14.50
  -7   3   4  139.69   16.80
   6  -3  -4  607.34   46.20
   6  -3  -4  558.84   45.90
  -6   3   4  584.94   46.70
  -6   3   4  526.75   46.20
   5  -3  -4   10.70    4.40
   5  -3  -4    7.80    4.00
   5  -3  -4    8.70    3.70
  -5   3   4   19.30    7.20
   4  -3  -4  457.45   33.50
   4  -3  -4  438.56   33.70
   4  -3  -4  414.76   33.50
  -4   3   4  401.66   34.60
  -4   3   4  366.96   34.20
   3  -3  -4  630.34   47.90
   3  -3  -4  606.44   48.20
  -3   3   4  570.84   48.10
  -3   3   4  615.84   48.70
   2  -3  -4  611.44   49.60
  -2   3   4  656.43   50.09
  -2   3   4  607.14   49.50
   1  -3  -4   79.69    6.80
   1  -3  -4   73.79    7.30
  -1   3   4   71.19    9.80
  -1   3   4   61.59    7.70
   0   3   4   86.09   11.20
   0   3   4   98.99    9.40
   0   3   4   97.69    9.80
  -1  -3  -4 2792.62  228.18
  -1  -3  -4 2975.40  227.88
   1   3   4 2975.50  228.48
   1   3   4 3083.09  228.48
   1   3   4 2803.62  227.78
  -2  -3  -4 1076.29   87.59
  -2  -3  -4 1153.28   88.09
   2   3   4 1120.09   88.49
   2   3   4 1133.79   88.39
  -3  -3  -4  452.55   32.20
   3   3   4  347.97   33.50
  -4  -3  -4  890.01   72.59
  -4  -3  -4  904.91   72.59
   4   3   4  968.10   73.69
  -5  -3  -4  393.76   34.70
  -5  -3  -4  359.06   35.00
   5   3   4  501.35   37.00
   5   3   4  489.75   35.70
  -6  -3  -4  827.32   70.89
  -6  -3  -4  789.62   71.29
   6   3   4  960.00   71.29
   6   3   4 1033.00   73.39
  -7  -3  -4  108.69   11.40
  -7  -3  -4   89.89   11.50
   7   3   4  127.09   17.80
  -8  -3  -4   42.60    7.50
   8   3   4   57.29   13.60
  -9  -3  -4  131.69   14.80
  -9  -3  -4  113.49   14.50
   9   3   4  136.69   22.60
   8  -4  -4    9.40    6.40
   8  -4  -4   16.10    7.70
  -8   4   4   26.20   13.30
  -8   4   4   11.40    8.20
   7  -4  -4  187.48   17.80
   7  -4  -4  185.68   17.70
  -7   4   4  167.28   19.80
  -7   4   4  191.78   22.30
   6  -4  -4   44.80    7.40
   6  -4  -4   44.40    6.80
   6  -4  -4   49.00    8.60
  -6   4   4   65.59   11.40
  -6   4   4   57.59   10.80
   5  -4  -4   41.80    7.00
   5  -4  -4   41.30    6.10
  -5   4   4   56.19   10.40
  -5   4   4   59.59    9.20
   4  -4  -4   32.20    4.80
   4  -4  -4   25.50    5.20
   3  -4  -4  753.92   55.79
  -3   4   4  644.54   56.49
  -3   4   4  718.93   57.19
   2  -4  -4 1302.17  100.99
   2  -4  -4 1286.27  101.49
  -2   4   4 1280.67  101.99
   1  -4  -4  105.09    8.70
   1  -4  -4   92.99    9.80
  -1   4   4   93.89   13.40
  -1   4   4   90.79   11.30
   0  -4  -4  229.58   19.40
   0  -4  -4  243.38   20.50
   0   4   4  255.77   21.50
   0   4   4  242.28   22.30
  -1  -4  -4  333.17   24.10
  -1  -4  -4  312.47   22.90
   1   4   4  252.17   22.90
   1   4   4  266.57   25.00
   1   4   4  281.87   25.70
  -2  -4  -4   71.69    6.40
  -2  -4  -4   74.19    8.20
   2   4   4   60.89    6.20
   2   4   4   79.29   13.00
   2   4   4   76.09   12.40
  -3  -4  -4  163.58   15.30
  -3  -4  -4  156.08   14.00
   3   4   4  188.88   18.50
   3   4   4  174.28   18.50
  -4  -4  -4  321.57   26.20
  -4  -4  -4  323.07   27.10
  -5  -4  -4  197.58   17.40
  -5  -4  -4  198.88   16.50
   5   4   4  156.98   20.70
  -6  -4  -4   26.70    5.10
  -6  -4  -4   22.90    6.30
   6   4   4   40.30   11.50
   6   4   4   31.30    8.80
  -7  -4  -4    5.70    6.50
  -7  -4  -4   11.80    5.10
   7   4   4   18.30   12.70
   7   4   4   15.60    7.80
  -8  -4  -4   31.00    6.50
  -8  -4  -4   20.40    7.70
   8   4   4   26.70   13.50
   7  -5  -4   28.70    6.40
   7  -5  -4   28.50    7.50
  -7   5   4   22.20   12.70
  -7   5   4   31.20   10.80
  -7   5   4   21.50    9.80
   6  -5  -4  105.89   12.20
   6  -5  -4  120.89   13.30
  -6   5   4   79.69   15.10
  -6   5   4  132.09   20.70
   5  -5  -4   73.49   11.10
  -5   5   4   93.79   14.00
  -5   5   4   93.99   14.10
   4  -5  -4   13.20    4.10
   4  -5  -4    9.90    5.40
  -4   5   4    9.90   10.00
  -4   5   4   12.70    7.60
   3  -5  -4   15.50    5.20
   3  -5  -4   21.80    4.00
  -3   5   4   14.20    9.50
  -3   5   4   21.20    7.30
   2  -5  -4  271.17   24.90
   2  -5  -4  302.87   23.90
  -2   5   4  281.67   26.20
  -2   5   4  327.87   28.20
   1  -5  -4    7.60    2.60
   1  -5  -4    7.40    4.50
  -1   5   4    6.50    8.60
  -1   5   4    1.70    8.80
   0  -5  -4  618.44   52.19
   0  -5  -4  630.04   50.99
   0   5   4  645.24   53.39
   0   5   4  716.63   53.79
  -1  -5  -4  427.66   33.40
   1   5   4  376.36   35.30
   1   5   4  398.66   35.10
  -2  -5  -4  304.77   27.30
   2   5   4  349.57   30.40
   2   5   4  316.87   30.20
   3   5   4  210.88   23.60
   3   5   4  199.88   23.00
  -4  -5  -4  137.69   15.20
  -4  -5  -4  154.28   12.10
   4   5   4  131.69   20.70
   4   5   4  129.59   19.80
  -5  -5  -4   60.59    7.20
  -5  -5  -4   56.09    9.40
   5   5   4   48.80   12.00
   5   5   4   61.39   14.70
  -6  -5  -4    3.60    6.90
  -6  -5  -4    9.00    6.50
   6   5   4    4.60   10.80
   6   5   4    2.80   13.00
  -7  -5  -4    8.70    8.00
  -7  -5  -4   22.90    6.40
   7   5   4   10.60   16.60
   7   5   4    4.00   10.40
   5  -6  -4   15.00    5.30
   5  -6  -4    8.10    6.70
  -5   6   4   21.20   13.60
  -5   6   4    4.80    9.60
   4  -6  -4   -1.10    5.50
   4  -6  -4    0.20    4.30
  -4   6   4   -4.60    9.00
  -4   6   4    0.30   12.50
   3  -6  -4   86.69    9.00
   3  -6  -4   70.99    9.60
  -3   6   4   64.29   14.10
   2  -6  -4   50.09    6.30
   2  -6  -4   37.70    7.30
  -2   6   4   43.70   12.60
  -2   6   4   29.00   12.70
   1  -6  -4  286.37   21.70
   1  -6  -4  240.08   23.60
  -1   6   4  271.97   28.20
   0  -6  -4   23.40    6.60
   0   6   4   37.20   12.00
   0   6   4   50.79   17.50
  -1  -6  -4   32.70    7.00
   1   6   4   40.20   12.90
   1   6   4   35.80   12.30
  -2  -6  -4   33.80    7.50
   2   6   4   49.50   13.50
   2   6   4   30.70   14.80
  -3  -6  -4   17.20    6.70
   3   6   4   39.00   13.70
   3   6   4   24.90   14.40
   4   6   4   51.49   14.60
   4   6   4   56.99   16.50
   5   6  -5    0.60   13.10
  -5  -6   5   17.60    9.70
  -5  -6   5   23.60    7.70
   4   6  -5   34.90   13.60
  -4  -6   5   34.50    7.50
  -4  -6   5   41.00   10.50
   3   6  -5   16.30   11.80
  -3  -6   5   24.20    7.00
  -3  -6   5   26.50    9.20
   2   6  -5    8.90   11.50
  -2  -6   5   15.10    5.70
  -2  -6   5   19.70    8.50
   1   6  -5    3.10   10.60
  -1  -6   5    8.20    7.90
  -1  -6   5    9.70    5.60
   0   6  -5   60.19   13.00
   0  -6   5   67.29    8.50
   0  -6   5   61.89   10.60
  -1   6  -5   72.69   14.20
   1  -6   5   73.79   11.40
  -2   6  -5   73.79   14.60
  -2   6  -5   74.09    9.00
   2  -6   5   95.99   14.20
   2  -6   5   92.99   10.60
  -3   6  -5   54.29    7.50
  -3   6  -5   65.69   14.10
   3  -6   5   67.49    9.30
   3  -6   5   62.99   11.00
  -4   6  -5   24.70    6.40
  -4   6  -5   22.10   12.40
   4  -6   5   27.80    5.80
   4  -6   5   25.60    9.10
   7   5  -5   26.60   18.60
  -7  -5   5   41.10    9.80
  -7  -5   5   33.60    7.80
   6   5  -5   65.79   14.90
  -6  -5   5   79.99   11.60
  -6  -5   5   78.39   10.00
   5   5  -5   25.40   11.50
  -5  -5   5   20.30    6.60
  -5  -5   5   31.30    8.30
   4   5  -5   40.80   11.10
  -4  -5   5   43.10    8.60
  -4  -5   5   37.90    6.70
   3   5  -5   56.29   11.10
  -3  -5   5   48.30    8.90
  -3  -5   5   47.90    7.00
   2   5  -5   71.29   13.00
  -2  -5   5  108.39   10.70
  -2  -5   5  111.19   13.10
   1   5  -5  423.66   36.80
  -1  -5   5  414.96   34.30
  -1  -5   5  431.16   35.80
   0   5  -5  250.37   23.20
   0  -5   5  223.38   20.10
   0  -5   5  237.98   22.00
  -1   5  -5   46.60    6.50
  -1   5  -5   49.40   10.30
   1  -5   5   80.39   10.90
  -2   5  -5   72.69    8.90
  -2   5  -5   77.39   14.20
   2  -5   5   85.29    8.90
   2  -5   5   85.89   12.10
  -3   5  -5  102.89   10.40
  -3   5  -5  101.99   15.80
   3  -5   5   88.69    9.90
   3  -5   5   90.69   13.00
  -4   5  -5   42.10    6.50
  -4   5  -5   32.80   11.40
   4  -5   5   46.60    6.00
   4  -5   5   49.99    9.20
  -5   5  -5   42.90    7.10
  -5   5  -5   44.00   13.60
   5  -5   5   34.80    8.80
   5  -5   5   36.30    5.80
  -6   5  -5   27.60   16.10
  -6   5  -5   39.50    7.40
  -6   5  -5   38.80    7.30
   6  -5   5   43.00    9.00
   8   4  -5   29.00    5.70
   8   4  -5   42.70   13.70
  -8  -4   5   44.80    6.00
  -8  -4   5   26.40    7.40
   7   4  -5   -1.00    3.10
   7   4  -5    2.40   10.40
  -7  -4   5    5.10    6.20
  -7  -4   5   -1.50    5.40
   6   4  -5   63.89   12.50
   6   4  -5   55.99    6.60
  -6  -4   5   70.89   11.10
  -6  -4   5   68.99    9.40
   5   4  -5   45.50   10.60
   5   4  -5   37.70    4.70
  -5  -4   5   55.09    7.10
  -5  -4   5   52.29    8.00
   4   4  -5  152.78   16.40
   4   4  -5  144.49   11.30
  -4  -4   5  130.29   11.50
  -4  -4   5  153.18   14.70
  -4  -4   5  128.09   13.00
   3   4  -5  403.36   39.10
  -3  -4   5  493.45   37.50
  -3  -4   5  499.55   38.40
  -2  -4   5   87.59    8.90
  -2  -4   5   89.99   10.70
   1   4  -5  693.33   54.39
   1   4  -5  708.83   56.59
  -1  -4   5  702.73   55.79
  -1  -4   5  678.73   54.99
   0   4  -5  195.28   17.60
   0   4  -5  159.88   14.30
   0   4  -5  166.98   13.90
   0  -4   5  175.78   16.10
  -1   4  -5    2.40    2.90
  -1   4  -5    8.90    6.40
   1  -4   5    3.90    3.10
   1  -4   5    1.80    4.50
  -2   4  -5  867.41   70.49
  -2   4  -5  817.62   72.29
   2  -4   5  937.61   70.59
   2  -4   5  962.00   71.59
  -3   4  -5  639.64   45.30
  -3   4  -5  543.55   47.70
   3  -4   5  559.34   46.10
   3  -4   5  525.35   44.90
  -4   4  -5  113.79   18.10
  -4   4  -5  141.19   12.10
   4  -4   5  108.09   13.10
   4  -4   5  122.89   11.00
   4  -4   5  107.19   13.30
  -5   4  -5  210.08   17.60
  -5   4  -5  178.48   16.90
   5  -4   5  176.08   18.70
  -6   4  -5   20.80    5.60
  -6   4  -5   12.80    5.60
   6  -4   5   18.70    7.60
   6  -4   5   14.20    6.60
  -7   4  -5   50.79    7.20
  -7   4  -5   34.80    7.60
   7  -4   5   40.40   10.10
  -8   4  -5   26.50    6.90
  -8   4  -5   21.50    7.60
   8  -4   5   16.20    7.20
   8  -4   5   14.90   10.10
   9   3  -5   42.50    7.10
   9   3  -5   46.60   13.20
  -9  -3   5   30.70    7.60
   8   3  -5   19.70    5.40
   8   3  -5   37.90   12.10
  -8  -3   5   21.70    6.30
   7   3  -5  463.25   37.20
   7   3  -5  481.55   39.90
  -7  -3   5  435.06   37.50
   6   3  -5  381.16   29.60
   6   3  -5  409.66   33.10
  -6  -3   5  326.37   30.00
  -6  -3   5  353.76   30.10
   5   3  -5  122.59   10.20
   5   3  -5  126.39   14.20
  -5  -3   5   89.69   10.80
   4   3  -5   26.60    7.10
   4   3  -5   25.70    4.10
   3   3  -5  116.99    8.90
   3   3  -5  100.19   11.80
  -3  -3   5   88.69    9.00
  -3  -3   5  104.89   10.70
  -3  -3   5  106.29    9.60
   2   3  -5 1326.07  102.19
   2   3  -5 1306.37  100.99
  -2  -3   5 1376.56  101.79
  -2  -3   5 1170.08  100.89
  -2  -3   5 1296.37  101.19
   1   3  -5  216.38   15.60
  -1  -3   5  186.98   16.70
  -1  -3   5  175.28   15.30
   0   3  -5  743.13   56.29
   0   3  -5  821.02   57.49
   0  -3   5  719.83   55.99
   0  -3   5  650.23   56.69
   0  -3   5  646.54   56.19
  -1   3  -5 2390.16  185.78
  -1   3  -5 2081.99  186.78
   1  -3   5 2606.14  186.48
   1  -3   5 2455.15  185.88
  -2   3  -5   55.89    7.90
  -2   3  -5   58.09    8.80
   2  -3   5   37.90    7.00
   2  -3   5   53.79    5.10
   2  -3   5   39.50    7.20
  -3   3  -5  760.92   62.99
   3  -3   5  813.52   63.99
   3  -3   5  817.32   62.69
   3  -3   5  807.92   63.59
  -4   3  -5  241.38   23.40
   4  -3   5  326.57   24.10
  -5   3  -5  223.28   19.10
  -5   3  -5  193.48   18.30
   5  -3   5  218.08   19.30
   5  -3   5  242.68   21.00
  -6   3  -5 1101.09   89.79
  -6   3  -5 1071.29   90.39
   6  -3   5 1266.97   91.99
  -7   3  -5    1.70    5.20
  -7   3  -5    3.80    4.50
   7  -3   5   -0.30    5.10
   7  -3   5    1.80    7.60
  -8   3  -5   11.70    6.50
  -8   3  -5   21.10    5.80
   8  -3   5   23.80    6.20
   8  -3   5   18.10    9.10
  -9   3  -5   59.59   11.00
   9  -3   5   51.69   11.80
  10   2  -5   20.20   12.60
  10   2  -5   12.40    6.50
 -10  -2   5   17.00    6.90
   9   2  -5   28.40    6.70
   9   2  -5   35.50   11.50
  -9  -2   5   52.49    7.90
   8   2  -5   26.90    6.10
   8   2  -5   31.30   10.10
  -8  -2   5   39.10    6.60
   7   2  -5  804.42   66.99
   7   2  -5  860.71   68.59
  -7  -2   5  871.81   67.09
   6   2  -5  698.93   53.99
   6   2  -5  695.33   55.09
  -6  -2   5  644.04   53.99
   5   2  -5  233.28   18.00
   5   2  -5  238.98   20.10
  -5  -2   5  201.48   18.10
  -5  -2   5  196.08   18.10
  -4  -2   5  136.49   11.10
  -4  -2   5  115.89   11.20
   3   2  -5 6468.35  482.35
   3   2  -5 6323.27  482.95
  -3  -2   5 6470.85  482.35
  -3  -2   5 5537.95  482.45
   2   2  -5  491.45   37.80
   2   2  -5  528.85   38.60
  -2  -2   5  461.45   38.20
  -2  -2   5  439.26   37.70
  -1  -2   5  520.35   43.20
  -1  -2   5  575.94   43.70
  -1  -2   5  557.64   43.50
   0   2  -5 1430.36  122.89
   0   2  -5 1411.66  123.19
   0   2  -5 1574.64  124.99
   0  -2   5 1798.32  122.99
   0  -2   5 1676.53  122.99
  -1   2  -5  201.78   18.20
  -1   2  -5  191.48   17.90
  -1   2  -5  214.48   19.50
   1  -2   5  249.58   19.00
   1  -2   5  244.88   17.90
   1  -2   5  257.57   18.80
  -2   2  -5 3432.16  253.87
  -2   2  -5 3369.06  254.17
   2  -2   5 3251.77  254.47
   2  -2   5 3148.39  253.87
   2  -2   5 3113.89  254.77
  -3   2  -5  212.38   19.30
  -3   2  -5  217.78   19.20
  -3   2  -5  233.88   19.70
   3  -2   5  282.77   20.20
   3  -2   5  269.27   20.90
  -4   2  -5  254.17   20.30
  -4   2  -5  254.37   21.00
   4  -2   5  257.37   22.20
   4  -2   5  248.68   21.00
  -5   2  -5 1603.64  133.59
  -5   2  -5 1659.83  132.99
   5  -2   5 1718.53  133.59
   5  -2   5 1842.52  134.69
  -6   2  -5   96.89   11.30
  -6   2  -5  114.39   10.20
   6  -2   5  112.39   13.80
   6  -2   5  106.49   11.10
  -7   2  -5  603.24   47.10
  -7   2  -5  596.84   46.20
   7  -2   5  560.54   46.40
   7  -2   5  563.34   48.40
  -8   2  -5  108.59   11.70
  -8   2  -5  102.89   13.30
   8  -2   5  123.79   15.40
  -9   2  -5   63.49    9.60
  -9   2  -5   82.49   10.90
   9  -2   5   70.09   11.40
  10   1  -5   14.90    6.50
  10   1  -5   25.40   12.20
 -10  -1   5    8.60    6.70
   9   1  -5   61.89    8.40
   9   1  -5   64.49   11.90
  -9  -1   5   51.89    8.20
   8   1  -5  231.68   22.20
   8   1  -5  258.67   21.10
  -8  -1   5  177.88   19.90
   7   1  -5  197.68   18.00
   7   1  -5  196.68   16.20
  -7  -1   5  140.39   16.10
   6   1  -5   47.70    6.80
   6   1  -5   52.59    8.30
  -6  -1   5   51.89    7.20
   5   1  -5  556.84   45.30
   5   1  -5  565.74   45.90
  -5  -1   5  590.14   45.30
   4   1  -5 3681.73  290.97
   4   1  -5 3470.75  291.87
  -4  -1   5 3954.70  290.97
  -4  -1   5 3833.52  290.87
   3   1  -5  931.51   71.89
   3   1  -5  937.11   71.69
  -3  -1   5  884.21   71.59
  -3  -1   5  905.31   71.59
   2   1  -5 3738.03  292.37
   2   1  -5 3653.53  292.17
  -2  -1   5 3817.52  292.07
  -2  -1   5 3579.84  292.17
  -2  -1   5 3978.10  292.47
   1   1  -5 4082.69  317.57
   1   1  -5 3658.23  317.27
   1   1  -5 4507.95  317.77
  -1  -1   5 4512.75  318.07
  -1  -1   5 3640.04  317.47
   0   1  -5 2330.97  198.78
   0   1  -5 2353.36  199.08
   0   1  -5 2794.72  199.48
   0  -1   5 2688.73  198.78
   0  -1   5 2729.83  199.18
   0  -1   5 2688.03  199.38
   0  -1   5 2307.47  198.98
  -1   1  -5 3545.95  286.17
   1  -1   5 3758.62  286.27
   1  -1   5 3723.63  286.47
  -2   1  -5 1795.12  145.19
   2  -1   5 1911.51  145.29
   2  -1   5 1877.21  145.69
  -3   1  -5 7732.93  601.24
  -4   1  -5  789.32   61.49
  -4   1  -5  809.62   62.09
   4  -1   5  750.72   61.89
   4  -1   5  800.32   62.89
  -5   1  -5 1220.38   98.99
  -5   1  -5 1213.48   98.49
   5  -1   5 1258.67   98.79
   5  -1   5 1358.06  100.09
  -6   1  -5 1336.17  100.99
  -6   1  -5 1373.56  100.39
   6  -1   5 1137.19  101.79
  -7   1  -5  190.38   18.00
  -7   1  -5  197.58   16.80
   7  -1   5  212.48   20.20
  -8   1  -5  114.39   11.40
  -8   1  -5  120.99   13.20
   8  -1   5  114.19   16.20
  -9   1  -5  202.98   17.90
  -9   1  -5  186.48   19.30
   9  -1   5  198.18   21.50
 -10   1  -5   18.00    6.30
 -10   1  -5   22.40    9.60
  10   0  -5  101.19   13.50
  10   0  -5  113.29   17.90
 -10   0   5   95.19   14.10
   9   0  -5   31.50    6.70
   9   0  -5   35.20   10.30
  -9   0   5   28.90    6.90
   8   0  -5   -0.90    4.40
   8   0  -5    4.40    8.10
  -8   0   5    0.60    5.10
   7   0  -5  257.87   22.00
   7   0  -5  226.78   20.30
  -7   0   5  224.68   20.40
   6   0  -5  635.04   49.99
   6   0  -5  613.94   49.50
  -6   0   5  613.54   49.40
   5   0  -5  184.58   15.50
  -5   0   5  176.88   15.40
   4   0  -5 1351.16  108.19
   4   0  -5 1472.45  108.59
  -4   0   5 1291.77  108.19
  -4   0   5 1433.96  108.39
   3   0  -5 2610.84  210.48
   3   0  -5 2788.72  210.38
   3   0  -5 2929.01  210.68
  -3   0   5 2632.24  210.48
  -3   0   5 2652.33  210.38
  -3   0   5 2598.04  210.48
   2   0  -5  541.15   39.30
   2   0  -5  534.55   39.50
  -2   0   5  491.05   39.30
  -2   0   5  489.25   39.50
  -2   0   5  444.46   39.20
   1   0  -5 4931.01  370.56
  -1   0   5 4595.04  370.46
   0   0  -5 1736.63  135.59
   0   0  -5 1731.43  135.89
   0   0  -5 1673.33  135.89
   0   0  -5 1782.32  135.79
   0   0   5 1826.12  135.89
   0   0   5 1745.23  135.79
   0   0   5 1694.53  135.59
  -1   0  -5 3288.27  260.27
  -1   0  -5 3399.96  260.07
  -1   0  -5 3612.64  259.87
   1   0   5 3135.09  260.17
   1   0   5 3140.19  259.77
   1   0   5 3468.85  260.17
  -3   0  -5 1553.64  123.79
  -3   0  -5 1600.84  124.09
   3   0   5 1474.05  123.79
   3   0   5 1737.23  125.79
  -4   0  -5 1832.82  143.09
  -4   0  -5 1863.31  142.69
   4   0   5 1834.02  142.89
   4   0   5 1794.32  143.79
  -5   0  -5 3207.48  255.67
  -5   0  -5 3445.86  256.07
   5   0   5 3301.87  256.87
   5   0   5 3179.98  255.67
  -6   0  -5   32.40    5.40
  -6   0  -5   48.60    5.60
   6   0   5   54.19    9.40
  -7   0  -5  438.36   35.20
  -7   0  -5  447.66   36.40
   7   0   5  435.56   37.70
  -8   0  -5  343.17   29.60
  -8   0  -5  360.36   28.70
   8   0   5  348.07   31.90
  -9   0  -5    0.10    5.50
  -9   0  -5   -3.10    4.50
   9   0   5    3.20    9.90
 -10   0  -5    9.00    5.60
 -10   0  -5    4.20    7.00
  10   0   5    5.90   13.40
  10  -1  -5   10.10    6.50
  10  -1  -5   17.60   11.20
 -10   1   5    9.90    7.30
   9  -1  -5   68.39   11.60
   9  -1  -5   59.99    8.60
  -9   1   5   61.49    9.00
   8  -1  -5  168.48   17.20
  -8   1   5  202.28   17.60
   7  -1  -5  125.99   12.50
   6  -1  -5   18.80    6.00
   6  -1  -5   28.50    4.60
   5  -1  -5  468.25   38.70
  -5   1   5  495.65   38.30
  -5   1   5  474.35   38.30
  -4   1   5 3385.86  263.27
  -4   1   5 3373.06  263.27
   3  -1  -5  941.01   68.89
   3  -1  -5  897.41   68.89
  -3   1   5  793.62   68.79
   2  -1  -5 3392.06  247.78
  -2   1   5 2968.60  247.58
   1  -1  -5 4183.58  318.07
   1  -1  -5 4317.27  318.07
  -1   1   5 3757.72  317.97
   0  -1  -5 2473.25  196.48
   0  -1  -5 2579.74  196.48
   0  -1  -5 2460.05  196.28
   0   1   5 2714.63  196.48
   0   1   5 2382.66  196.48
  -1  -1  -5 3763.92  276.07
  -1  -1  -5 3726.63  275.97
  -1  -1  -5 3784.62  276.07
   1   1   5 3275.37  275.87
   1   1   5 3177.08  275.97
  -2  -1  -5 1749.22  133.79
  -2  -1  -5 1777.92  133.89
   2   1   5 1658.53  133.89
   2   1   5 1678.13  134.19
  -4  -1  -5  810.32   62.79
  -4  -1  -5  799.92   62.69
   4   1   5  804.12   63.59
   4   1   5  775.42   62.69
  -5  -1  -5 1294.27   96.99
  -5  -1  -5 1357.76   97.39
   5   1   5 1198.78   98.19
   5   1   5 1113.49   96.99
  -6  -1  -5 1081.29   92.59
  -6  -1  -5 1114.59   92.89
   6   1   5 1359.46   94.39
  -7  -1  -5  235.58   19.80
  -7  -1  -5  236.98   19.10
   7   1   5  201.48   22.40
  -8  -1  -5  109.19   12.70
  -8  -1  -5  111.19   11.30
   8   1   5  125.49   17.10
  -9  -1  -5  188.78   18.00
  -9  -1  -5  179.68   16.70
   9   1   5  182.68   22.40
 -10  -1  -5   19.20    6.10
 -10  -1  -5   16.90    7.30
  10   1   5   33.30   13.50
  10  -2  -5   11.60   11.30
  10  -2  -5   16.10    7.00
 -10   2   5   18.70    8.10
   9  -2  -5   41.30    7.40
   9  -2  -5   40.70    9.90
  -9   2   5   20.10    7.50
   8  -2  -5   28.80    6.10
   8  -2  -5   31.80    8.20
  -8   2   5   19.60    6.10
   7  -2  -5  814.92   64.49
   7  -2  -5  929.71   64.89
  -7   2   5  701.93   64.89
  -7   2   5  776.52   64.59
   6  -2  -5  599.64   49.90
   6  -2  -5  608.64   49.90
  -6   2   5  638.04   49.99
  -6   2   5  649.54   49.99
   5  -2  -5  187.78   17.80
   5  -2  -5  200.28   17.70
  -5   2   5  223.68   19.10
  -5   2   5  240.18   18.50
   4  -2  -5  136.69   11.80
   4  -2  -5  118.69   11.50
   4  -2  -5  131.79   11.20
   3  -2  -5 6231.98  471.55
   3  -2  -5 6004.50  471.95
   3  -2  -5 6085.39  471.95
  -3   2   5 6629.04  472.25
  -3   2   5 5365.56  471.55
   2  -2  -5  436.06   36.50
   2  -2  -5  448.16   36.60
  -2   2   5  509.05   38.00
  -2   2   5  454.75   36.10
   1  -2  -5  515.05   40.50
   1  -2  -5  510.65   40.20
   0  -2  -5 1795.22  134.09
   0  -2  -5 1639.84  133.79
  -1  -2  -5  244.18   18.20
   1   2   5  202.68   18.40
  -2  -2  -5 3377.96  252.57
   2   2   5 3105.09  252.67
  -3  -2  -5  286.47   20.40
   3   2   5  206.28   23.60
   3   2   5  239.98   21.60
  -4  -2  -5  281.87   20.70
  -4  -2  -5  253.67   20.60
   4   2   5  256.37   22.30
   4   2   5  195.08   23.70
  -5  -2  -5 1940.01  141.19
  -5  -2  -5 1844.02  141.19
   5   2   5 1631.44  142.09
  -6  -2  -5  117.69   10.70
  -6  -2  -5  101.59   10.40
   6   2   5   89.69   10.60
   6   2   5  116.69   15.00
  -7  -2  -5  626.34   49.40
  -7  -2  -5  584.34   49.40
   7   2   5  642.74   51.69
  -8  -2  -5  137.19   12.90
  -8  -2  -5  117.89   13.20
   8   2   5  104.79   18.30
  -9  -2  -5   84.59   11.70
  -9  -2  -5   75.09   10.90
   9   2   5   80.29   15.30
   9  -3  -5   32.10    9.30
   9  -3  -5   25.40    7.20
  -9   3   5   23.80    7.60
   8  -3  -5   27.80    6.30
   8  -3  -5   31.70    7.90
  -8   3   5   18.40    9.00
  -8   3   5   15.20    6.80
   7  -3  -5  501.75   38.60
   7  -3  -5  445.36   38.30
  -7   3   5  493.35   39.50
  -7   3   5  422.46   38.70
   6  -3  -5  343.67   30.80
   6  -3  -5  377.56   30.80
  -6   3   5  403.66   32.60
  -6   3   5  373.66   34.40
   5  -3  -5   78.09    9.50
   5  -3  -5   90.79   10.00
   5  -3  -5   84.59    8.90
  -5   3   5  119.19   13.90
  -4   3   5   32.50    7.40
  -4   3   5   27.00    5.30
   3  -3  -5  102.49    9.70
  -3   3   5   96.89   12.40
  -3   3   5   95.79    9.50
   2  -3  -5 1361.46   98.59
  -2   3   5 1268.27   98.89
  -2   3   5 1156.68   98.09
  -2   3   5 1237.78   98.19
   1  -3  -5  181.98   16.30
   1  -3  -5  179.68   16.70
   1  -3  -5  189.68   16.40
  -1   3   5  222.58   16.80
  -1   3   5  226.18   18.40
   0  -3  -5  656.63   54.59
   0  -3  -5  611.04   54.89
   0   3   5  814.12   55.09
  -1  -3  -5 2395.56  175.48
  -1  -3  -5 2463.85  175.88
   1   3   5 2072.49  175.88
   1   3   5 2072.89  175.98
  -2  -3  -5   39.70    6.10
  -2  -3  -5   40.00    5.50
   2   3   5   60.79    8.80
   2   3   5   57.69    7.70
  -3  -3  -5  844.32   64.49
  -3  -3  -5  837.52   64.69
   3   3   5  868.81   65.59
   3   3   5  721.13   64.99
  -4  -3  -5  338.87   27.90
  -4  -3  -5  342.57   27.60
  -5  -3  -5  243.48   20.40
  -5  -3  -5  266.57   20.30
   5   3   5  227.08   23.10
   5   3   5  211.78   21.60
  -6  -3  -5 1363.06   97.29
  -6  -3  -5 1233.88   97.39
   6   3   5 1186.08   98.99
   6   3   5 1160.68   97.29
  -7  -3  -5    0.40    5.20
   7   3   5   -0.20   10.40
  -8  -3  -5   24.80    6.30
   8   3   5   15.40   12.60
  -9  -3  -5   66.19    9.30
  -9  -3  -5   58.79    8.80
   9   3   5   71.09   17.50
   8  -4  -5   40.80    8.00
   8  -4  -5   36.90    7.50
  -8   4   5   37.10   14.50
  -8   4   5   26.70    9.20
   7  -4  -5    2.70    5.10
   7  -4  -5    5.60    5.30
  -7   4   5    7.40    8.70
  -7   4   5   -4.30   16.80
  -7   4   5   -0.70    7.80
   6  -4  -5   67.09    8.80
   6  -4  -5   68.49    9.80
  -6   4   5   82.79   12.30
  -6   4   5   72.49   10.50
   5  -4  -5   58.59    8.00
   5  -4  -5   61.89    8.00
  -5   4   5   42.20   10.50
  -5   4   5   49.80    8.20
   4  -4  -5  129.69   14.20
   4  -4  -5  164.88   18.70
  -4   4   5  190.68   16.70
  -4   4   5  176.78   18.80
   3  -4  -5  493.85   35.30
   3  -4  -5  441.16   34.80
  -3   4   5  425.76   36.60
  -3   4   5  372.56   35.10
   2  -4  -5  116.59   10.50
   2  -4  -5   85.39    9.10
  -2   4   5   98.09   10.80
  -2   4   5  104.19   14.40
   1  -4  -5  684.33   55.59
   1  -4  -5  657.43   54.89
  -1   4   5  694.33   56.59
  -1   4   5  761.02   56.49
   0  -4  -5  188.08   15.10
   0  -4  -5  187.58   16.20
   0   4   5  181.68   19.00
   0   4   5  171.88   17.20
  -1  -4  -5    4.60    2.30
  -1  -4  -5   -0.10    3.60
   1   4   5   10.50    7.80
   1   4   5   14.30    8.20
  -2  -4  -5  913.71   74.19
  -2  -4  -5  961.90   73.59
   2   4   5  915.61   74.99
   2   4   5  961.20   75.09
  -3  -4  -5  562.84   49.80
  -3  -4  -5  572.84   49.00
   3   4   5  666.03   50.99
   3   4   5  689.23   51.29
   4   4   5  168.88   18.70
   4   4   5  137.09   18.30
  -5  -4  -5  177.18   17.70
  -5  -4  -5  192.18   17.10
   5   4   5  206.88   21.70
  -6  -4  -5   15.40    6.40
  -6  -4  -5   13.10    5.10
   6   4   5   15.10   11.40
   6   4   5   18.90    8.50
  -7  -4  -5   51.29    7.50
  -7  -4  -5   45.70    8.50
   7   4   5   41.80   14.00
   7   4   5   44.60    9.80
  -8  -4  -5   10.10    7.00
  -8  -4  -5   11.70    6.30
   8   4   5   22.00   14.50
   7  -5  -5   31.80    7.30
   7  -5  -5   32.50    6.60
  -7   5   5   15.50    9.20
  -7   5   5   39.60   13.90
   6  -5  -5   71.09   10.50
   6  -5  -5   82.79   12.00
  -6   5   5   92.59   14.60
  -6   5   5   70.39   11.30
   5  -5  -5   24.10    6.50
  -5   5   5   34.30   12.10
  -5   5   5   26.50    8.00
   4  -5  -5   42.30    5.70
   4  -5  -5   29.90    6.30
  -4   5   5   33.70    7.90
  -4   5   5   50.19   11.60
   3  -5  -5   50.39    7.40
  -3   5   5   64.29   10.80
  -3   5   5   66.19   11.70
   2  -5  -5  106.59    9.30
   2  -5  -5  110.49   11.30
  -2   5   5   74.09   13.10
  -2   5   5   76.79   13.90
   1  -5  -5  396.76   34.20
   1  -5  -5  399.96   35.30
  -1   5   5  446.86   36.50
  -1   5   5  497.95   37.90
   0  -5  -5  223.78   19.10
   0  -5  -5  206.08   20.60
   0   5   5  297.47   24.90
   0   5   5  251.97   22.90
  -1  -5  -5   79.49   10.30
  -1  -5  -5   81.89    6.90
   1   5   5   65.89   13.10
   1   5   5   59.39   12.40
  -2  -5  -5   73.59   10.90
  -2  -5  -5   95.19    8.00
   2   5   5   92.19   13.60
   2   5   5   91.29   16.00
  -3  -5  -5   96.99    8.90
  -3  -5  -5  102.29    9.10
  -3  -5  -5   91.09   11.60
   3   5   5  119.69   18.00
   3   5   5  135.89   20.00
  -4  -5  -5   44.60    6.10
  -4  -5  -5   44.80    7.90
   4   5   5   44.80   11.80
   4   5   5   40.70   13.60
  -5  -5  -5   44.00    5.90
  -5  -5  -5   37.90    8.50
   5   5   5   48.00   11.90
   5   5   5   52.79   14.30
  -6  -5  -5   46.20    9.60
  -6  -5  -5   74.49    9.70
   6   5   5   46.30   14.20
   5  -6  -5   18.70    5.40
   5  -6  -5   14.90    6.60
  -5   6   5   28.90   14.40
  -5   6   5    2.20    9.00
   4  -6  -5   40.80    8.00
   4  -6  -5   48.80    6.20
  -4   6   5   44.50   14.30
  -4   6   5   19.80    9.80
   3  -6  -5   14.90    5.40
  -3   6   5   16.00   11.30
  -3   6   5   29.30   12.70
   2  -6  -5   19.80    3.90
   2  -6  -5   12.60    6.00
  -2   6   5   25.90   12.30
  -2   6   5   19.40   11.40
   1  -6  -5   16.00    3.20
   1  -6  -5   11.20    5.60
  -1   6   5   19.60   12.00
  -1   6   5    5.90   11.90
   0  -6  -5   66.69    9.20
   0   6   5   66.69   14.30
   0   6   5   71.49   14.00
  -1  -6  -5   73.69   10.30
   1   6   5   92.89   16.70
   1   6   5   91.39   15.20
  -2  -6  -5   91.59   12.60
   2   6   5   77.19   16.10
   2   6   5   96.49   15.70
  -3  -6  -5   73.99   10.70
   3   6   5   87.59   15.90
   3   6   5   79.19   16.60
   4   6   5   28.30   16.20
   4   6   5   29.30   14.40
   4   6  -6    8.50   12.90
  -4  -6   6   18.30    6.70
  -4  -6   6   23.00    9.50
   3   6  -6   48.70   13.70
  -3  -6   6   55.19   10.90
  -3  -6   6   60.99    8.70
   2   6  -6   58.49   14.20
  -2  -6   6   62.59    8.40
  -2  -6   6   69.69   11.20
   1   6  -6   51.79   12.60
  -1  -6   6   84.79   13.90
  -1  -6   6   83.09   10.60
   0   6  -6   95.29   17.50
   0  -6   6  113.89   15.30
  -1   6  -6   40.30   12.10
   1  -6   6   37.30    6.40
   1  -6   6   34.60    9.50
  -2   6  -6   13.60    4.50
  -2   6  -6    8.50   10.80
   2  -6   6    2.90    8.30
   2  -6   6    3.20    5.60
  -3   6  -6   10.00    5.60
  -3   6  -6    2.80   11.10
   3  -6   6    4.40    8.40
  -4   6  -6    8.90    6.30
  -4   6  -6    2.60   12.00
   4  -6   6    8.10    8.50
   4  -6   6    7.20    6.00
   7   5  -6   37.90   18.70
  -7  -5   6   32.70    9.70
   6   5  -6    9.60   11.40
  -6  -5   6   10.90    8.80
  -6  -5   6    7.80    6.40
   5   5  -6   32.50   12.10
  -5  -5   6   49.50    9.30
  -5  -5   6   43.70    7.60
   4   5  -6   50.59   11.50
  -4  -5   6   51.39    7.70
  -4  -5   6   56.19    9.60
   3   5  -6   43.20   11.10
  -3  -5   6   58.29    9.40
  -3  -5   6   63.29    8.50
   2   5  -6  162.08   19.90
  -2  -5   6  176.38   17.90
  -2  -5   6  186.68   16.10
   1   5  -6   57.99   10.80
  -1  -5   6   73.49   11.30
  -1  -5   6   69.59    8.30
   0   5  -6  182.38   15.30
   0   5  -6  233.78   20.80
   0   5  -6  178.98   15.60
  -1   5  -6   84.69   14.40
  -1   5  -6   63.69    8.20
   1  -5   6   76.19   11.50
   1  -5   6   72.89    8.50
  -2   5  -6   -1.80    8.10
  -2   5  -6   -1.20    4.00
   2  -5   6    3.80    6.10
   2  -5   6    4.30    3.70
  -3   5  -6  102.09   17.70
  -3   5  -6  118.19   12.70
   3  -5   6  132.89   11.50
   3  -5   6  124.09   14.60
  -4   5  -6   68.49   14.10
  -4   5  -6   71.69    9.70
   4  -5   6   50.59    9.70
   4  -5   6   51.39    6.70
  -5   5  -6  101.49   12.70
  -5   5  -6   95.79   17.60
   5  -5   6  123.49   11.00
   5  -5   6  100.39   14.70
  -6   5  -6   29.60    6.60
  -6   5  -6   14.60   15.90
  -6   5  -6   26.00    7.00
   6  -5   6   19.60    8.30
   8   4  -6   63.69   14.30
   8   4  -6   61.59    8.60
  -8  -4   6   40.10    8.00
   7   4  -6    1.80    3.30
   7   4  -6    1.20   11.70
  -7  -4   6    4.80    5.50
  -7  -4   6    0.20    6.40
   6   4  -6   -4.20   10.10
  -6  -4   6   10.60    5.10
  -6  -4   6   14.30    6.90
   5   4  -6   16.00    9.50
   5   4  -6   15.70    2.80
  -5  -4   6   18.10    5.30
  -5  -4   6   18.10    7.00
   4   4  -6  115.59   16.30
   4   4  -6  139.59   12.10
  -4  -4   6  153.58   12.20
  -4  -4   6  158.98   13.70
  -4  -4   6  165.68   15.20
   3   4  -6   61.29    5.00
   3   4  -6   55.59   10.60
  -3  -4   6   45.40    6.30
  -3  -4   6   39.30    7.40
  -3  -4   6   49.20    4.80
   2   4  -6  613.54   47.10
   2   4  -6  544.45   49.30
  -2  -4   6  605.64   47.70
  -2  -4   6  635.44   48.70
   1   4  -6  178.28   14.30
   1   4  -6  158.38   14.00
   1   4  -6  176.08   17.60
  -1  -4   6  193.48   16.50
   0   4  -6   50.59    6.40
   0   4  -6   76.69   11.20
   0  -4   6   49.20    7.60
   0  -4   6   50.19    6.40
  -1   4  -6  148.99   17.50
  -1   4  -6  137.89   14.60
   1  -4   6  198.98   14.60
   1  -4   6  192.38   16.30
  -2   4  -6  674.13   59.39
  -2   4  -6  800.12   57.49
   2  -4   6  696.33   57.19
   2  -4   6  726.83   58.29
  -3   4  -6  209.48   20.90
   3  -4   6  274.97   20.40
   3  -4   6  260.07   22.10
  -4   4  -6  179.58   17.30
   4  -4   6  190.48   18.70
   4  -4   6  204.48   16.20
  -5   4  -6   53.79    6.10
  -5   4  -6   45.20    8.40
   5  -4   6   30.40    8.00
   5  -4   6   33.90    7.60
  -6   4  -6  160.28   16.50
  -6   4  -6  167.58   15.50
   6  -4   6  171.08   18.80
   6  -4   6  164.78   16.90
  -7   4  -6   74.29   11.00
  -7   4  -6   68.69    9.90
   7  -4   6   80.59   12.60
   9   3  -6    9.70   12.20
   9   3  -6    1.50    5.40
  -9  -3   6    7.20    6.90
   8   3  -6   55.19    7.60
   8   3  -6   57.39   13.00
  -8  -3   6   58.99    8.30
   7   3  -6  231.38   23.50
   7   3  -6  226.88   19.80
   6   3  -6   51.59   11.10
   6   3  -6   49.70    7.00
  -6  -3   6   55.59    8.10
  -6  -3   6   49.99    8.50
   5   3  -6  278.97   24.10
   5   3  -6  265.67   25.00
  -5  -3   6  279.47   22.70
  -5  -3   6  268.47   23.30
  -4  -3   6   59.59    8.30
  -4  -3   6   51.79    6.70
   3   3  -6  129.59   11.90
   3   3  -6  126.79   14.70
  -3  -3   6  163.28   13.50
  -3  -3   6  148.09   12.20
   2   3  -6  611.04   50.79
   2   3  -6  617.84   49.50
  -2  -3   6  646.64   49.60
  -2  -3   6  604.84   49.30
  -2  -3   6  669.03   50.29
   1   3  -6  887.51   78.59
   1   3  -6 1016.50   79.89
  -1  -3   6 1019.20   78.99
  -1  -3   6 1051.69   79.29
  -1  -3   6 1046.40   78.39
   0   3  -6 1226.38  101.29
   0   3  -6 1271.37  102.29
   0  -3   6 1276.17  101.69
   0  -3   6 1399.86  101.19
  -1   3  -6  469.15   45.30
  -1   3  -6  512.05   44.10
   1  -3   6  616.64   44.00
   1  -3   6  627.74   44.80
  -2   3  -6 1383.46  109.29
  -2   3  -6 1368.26  110.79
   2  -3   6 1451.35  110.19
   2  -3   6 1375.26  109.79
   2  -3   6 1404.06  108.99
  -3   3  -6 1494.05  112.69
   3  -3   6 1354.26  113.49
   3  -3   6 1465.75  112.19
   3  -3   6 1437.16  113.09
  -4   3  -6  622.54   49.20
  -4   3  -6  610.14   48.50
  -5   3  -6  169.08   14.90
  -5   3  -6  176.18   13.70
   5  -3   6  143.59   16.50
   5  -3   6  138.29   15.10
  -6   3  -6  398.46   31.10
  -6   3  -6  395.46   32.20
   6  -3   6  360.76   33.80
  -7   3  -6   59.79    8.60
  -7   3  -6   51.39    8.60
   7  -3   6   78.19   13.60
   7  -3   6   77.19   10.20
  -8   3  -6   69.09    7.70
  -8   3  -6   53.39    9.10
   8  -3   6   49.90   11.20
   8  -3   6   55.19    8.40
  10   2  -6    8.40   12.20
  10   2  -6    4.10    6.40
 -10  -2   6    2.70    7.70
   9   2  -6  109.39   16.70
   9   2  -6  102.49   12.50
  -9  -2   6   84.29   11.40
   8   2  -6  312.67   29.80
   8   2  -6  329.07   27.70
  -8  -2   6  330.57   27.70
   7   2  -6  122.49   12.50
   7   2  -6  118.79   15.80
  -7  -2   6  134.59   12.90
   6   2  -6  720.63   52.19
   6   2  -6  728.33   53.49
  -6  -2   6  606.14   52.09
  -6  -2   6  571.24   51.89
   5   2  -6  509.85   40.20
   5   2  -6  510.75   41.40
  -5  -2   6  473.45   40.10
  -5  -2   6  520.75   40.20
   4   2  -6  683.83   54.29
   4   2  -6  680.73   55.09
  -4  -2   6  701.33   54.39
   3   2  -6 3588.04  308.27
   3   2  -6 3670.03  308.87
  -3  -2   6 4093.09  308.97
  -3  -2   6 4489.95  308.37
   2   2  -6  375.66   29.40
   2   2  -6  361.46   28.50
  -2  -2   6  345.87   28.40
  -2  -2   6  351.46   28.90
   1   2  -6 3343.87  239.68
   1   2  -6 2954.60  239.08
  -1  -2   6 3035.30  239.28
  -1  -2   6 2942.31  238.78
   0   2  -6 2952.90  252.67
   0   2  -6 3004.20  253.67
   0  -2   6 3487.65  252.67
   0  -2   6 3548.84  253.37
  -1   2  -6 3101.89  243.78
  -1   2  -6 2906.21  244.18
   1  -2   6 3169.68  243.78
   1  -2   6 3257.67  244.78
   1  -2   6 3235.28  244.48
  -2   2  -6 1519.65  116.29
  -2   2  -6 1685.93  116.89
   2  -2   6 1454.45  116.39
   2  -2   6 1414.46  117.39
   2  -2   6 1397.76  116.99
  -3   2  -6 1158.18   88.49
  -3   2  -6 1279.57   89.19
  -3   2  -6 1133.79   88.59
   3  -2   6 1033.30   89.19
   3  -2   6 1073.79   89.79
  -4   2  -6  192.68   15.50
  -4   2  -6  198.18   16.50
  -4   2  -6  165.78   15.60
   4  -2   6  217.78   16.70
  -5   2  -6  657.93   50.89
  -5   2  -6  663.03   49.99
   5  -2   6  586.84   51.89
  -6   2  -6 1948.41  148.49
   6  -2   6 1801.02  147.19
   6  -2   6 1896.91  148.69
  -7   2  -6  120.29   12.30
  -7   2  -6  122.99   10.00
   7  -2   6   78.39   10.60
   7  -2   6   77.89   13.90
  -8   2  -6  193.18   17.70
  -8   2  -6  204.88   19.50
   8  -2   6  205.48   21.30
   8  -2   6  204.58   18.00
  -9   2  -6   22.40    7.40
  -9   2  -6   21.00    5.60
   9  -2   6   13.20    9.00
  10   1  -6   19.60    6.90
  10   1  -6   29.60   12.80
 -10  -1   6   27.40    7.60
   9   1  -6   35.60   10.80
   9   1  -6   27.40    6.50
  -9  -1   6   21.10    6.70
   8   1  -6  107.29   13.70
   8   1  -6  108.29   15.70
  -8  -1   6  126.29   13.10
   7   1  -6  998.20   80.29
   7   1  -6 1009.30   80.89
  -7  -1   6 1037.60   80.29
   6   1  -6  451.05   34.00
   6   1  -6  404.16   32.80
  -6  -1   6  362.46   32.80
  -5  -1   6  378.16   30.90
  -5  -1   6  398.16   31.20
   4   1  -6 6909.11  497.15
   4   1  -6 6426.36  496.35
  -4  -1   6 6031.80  496.25
  -4  -1   6 6145.48  496.25
   3   1  -6 6048.40  449.26
   3   1  -6 5878.41  449.16
  -3  -1   6 5384.86  449.06
   2   1  -6 1806.02  126.09
   2   1  -6 1769.12  126.29
  -2  -1   6 1438.86  126.09
  -2  -1   6 1445.36  125.79
   1   1  -6 2833.72  247.28
   1   1  -6 3078.69  247.38
  -1  -1   6 3610.74  247.48
   0  -1   6  143.29   11.30
   0  -1   6  148.89   12.30
   0  -1   6  136.69   12.20
   2  -1   6  592.44   48.60
   2  -1   6  623.14   48.10
  -3   1  -6  557.04   37.70
  -3   1  -6  534.45   38.40
  -3   1  -6  404.36   37.80
   3  -1   6  440.86   39.10
   3  -1   6  477.85   38.50
  -4   1  -6 5197.88  408.46
  -4   1  -6 5082.69  408.96
   4  -1   6 5477.65  409.86
  -5   1  -6    2.20    3.20
  -5   1  -6    8.60    2.20
   5  -1   6   13.00    6.00
   5  -1   6    7.10    3.70
  -6   1  -6  905.71   66.29
   6  -1   6  817.22   67.29
   6  -1   6  780.72   65.69
  -7   1  -6  140.29   13.00
  -7   1  -6  159.28   14.80
  -8   1  -6    6.40    4.10
  -8   1  -6    7.60    5.50
   8  -1   6    4.80    7.90
  -9   1  -6  406.76   35.80
  -9   1  -6  431.96   34.30
   9  -1   6  421.76   37.50
  10   0  -6   35.20   11.40
  10   0  -6   39.20    7.90
 -10   0   6   39.70    8.30
   9   0  -6   99.09   16.00
   9   0  -6  118.89   13.30
  -9   0   6  125.29   13.70
   8   0  -6  391.66   32.40
   8   0  -6  347.67   33.40
  -8   0   6  438.56   32.90
   7   0  -6  511.55   42.20
   7   0  -6  545.25   42.90
  -7   0   6  512.65   42.20
   6   0  -6  120.89   11.60
  -6   0   6  123.09   12.00
   5   0  -6  392.36   36.30
   5   0  -6  498.45   36.30
  -5   0   6  488.75   36.20
  -5   0   6  430.76   35.90
   4   0  -6   53.49    6.60
   4   0  -6   51.39    6.10
  -4   0   6   59.99    6.80
   3   0  -6 5197.68  381.76
   3   0  -6 5327.67  381.56
  -3   0   6 4464.35  381.56
  -3   0   6 4765.32  381.46
  -3   0   6 4757.12  381.46
   2   0  -6  408.66   30.40
   2   0  -6  399.56   30.70
  -2   0   6  331.47   30.50
  -2   0   6  376.36   30.40
  -2   0   6  410.36   30.90
   1   0  -6 3431.76  244.48
   1   0  -6 2996.80  244.48
   1   0  -6 3004.00  244.68
  -1   0   6 3127.09  244.68
  -1   0  -6  175.28   14.10
  -1   0  -6  167.18   13.60
   1   0   6  184.48   14.60
   1   0   6  172.08   14.30
   1   0   6  160.78   13.50
  -2   0  -6 3732.73  281.37
  -2   0  -6 3632.84  281.07
   2   0   6 3687.73  281.47
   2   0   6 3626.34  281.77
   2   0   6 3388.16  280.97
  -3   0  -6   37.60    3.80
   3   0   6   40.10    3.80
   3   0   6   42.40    7.50
  -4   0  -6   74.49    7.50
  -4   0  -6   68.49    6.30
   4   0   6   68.99   10.00
   4   0   6   71.19    7.90
  -5   0  -6 5590.84  431.96
  -5   0  -6 5505.65  431.46
   5   0   6 5775.62  432.86
   5   0   6 5314.07  431.66
  -6   0  -6  826.92   62.99
  -6   0  -6  769.42   62.29
   6   0   6  748.03   62.39
   6   0   6  832.72   64.29
  -7   0  -6  172.78   15.00
  -7   0  -6  175.58   16.30
   7   0   6  175.28   19.30
  -8   0  -6  283.27   25.00
  -8   0  -6  285.17   23.90
   8   0   6  300.47   28.00
  -9   0  -6   12.40    5.70
  -9   0  -6    6.40    6.30
   9   0   6   12.50   10.60
 -10   0  -6   42.30    7.10
 -10   0  -6   44.10   10.50
  10   0   6   39.40   12.90
  10  -1  -6   30.60    7.60
 -10   1   6   30.50    8.50
   9  -1  -6   21.80    6.00
  -9   1   6   24.00    6.70
   8  -1  -6  138.49   16.10
   8  -1  -6  134.89   13.40
  -8   1   6   99.19   13.60
   7  -1  -6  915.01   68.79
   7  -1  -6  830.62   69.19
  -7   1   6  851.21   68.59
   6  -1  -6  337.87   26.30
   6  -1  -6  261.77   27.00
  -6   1   6  351.76   26.30
  -5   1   6  613.14   46.80
  -5   1   6  563.74   46.70
   4  -1  -6 5984.00  434.86
  -4   1   6 5678.73  434.66
  -4   1   6 5032.70  434.36
  -4   1   6 5643.14  434.66
   3  -1  -6 5984.30  438.56
   3  -1  -6 6038.80  438.46
  -3   1   6 5502.85  438.36
  -3   1   6 5010.20  437.96
   2  -1  -6 1509.65  121.69
   2  -1  -6 1457.75  121.69
  -2   1   6 1705.43  121.79
   1  -1  -6 3364.16  249.18
   1  -1  -6 3325.77  248.98
  -1   1   6 2902.91  249.08
   0  -1  -6  148.39   11.70
   0  -1  -6  140.69   11.70
   0  -1  -6  137.99   12.00
  -1  -1  -6 8299.47  560.04
  -1  -1  -6 7592.74  560.04
   1   1   6 6676.93  559.94
   1   1   6 6220.88  559.84
  -2  -1  -6  613.14   53.49
  -2  -1  -6  614.24   53.69
   2   1   6  759.72   53.99
   2   1   6  746.63   54.29
  -3  -1  -6  471.15   38.70
   3   1   6  504.95   39.40
  -4  -1  -6 5759.92  421.06
  -4  -1  -6 5809.02  420.66
   4   1   6 4803.22  420.36
   4   1   6 5241.58  421.16
  -5  -1  -6    2.90    2.90
  -5  -1  -6    0.80    3.00
   5   1   6    9.20    4.10
   5   1   6    6.80    6.60
  -6  -1  -6  874.01   72.19
  -6  -1  -6  894.71   71.89
   6   1   6  977.40   73.79
  -7  -1  -6  229.48   17.70
  -7  -1  -6  213.18   18.70
   7   1   6  165.68   21.40
  -8  -1  -6    6.00    4.30
  -8  -1  -6    1.30    5.30
   8   1   6    3.70   10.40
  -9  -1  -6  417.56   34.90
  -9  -1  -6  431.86   35.90
   9   1   6  435.16   38.90
  10  -2  -6   -1.70    9.90
  10  -2  -6    5.00    6.70
 -10   2   6    2.60    7.70
   9  -2  -6   70.19   11.30
   9  -2  -6   72.29   13.60
  -9   2   6  100.79   13.40
   8  -2  -6  284.47   25.70
   8  -2  -6  353.36   26.80
  -8   2   6  252.87   25.80
   7  -2  -6  116.59   12.70
   7  -2  -6  140.19   13.20
  -7   2   6  108.09   13.10
  -7   2   6  109.39   14.30
   6  -2  -6  595.54   49.30
   6  -2  -6  530.75   49.30
  -6   2   6  684.23   49.80
  -6   2   6  667.83   49.70
   5  -2  -6  488.45   40.20
   5  -2  -6  517.05   39.80
  -5   2   6  481.65   40.30
  -5   2   6  512.15   40.70
   4  -2  -6  698.13   54.59
   4  -2  -6  625.64   54.99
   4  -2  -6  728.33   55.09
  -4   2   6  730.43   55.49
   3  -2  -6 4268.87  314.97
   3  -2  -6 4099.29  314.87
  -3   2   6 3756.92  314.97
   2  -2  -6  348.97   28.70
   2  -2  -6  340.17   28.90
  -2   2   6  381.46   29.50
   1  -2  -6 2926.91  233.68
   1  -2  -6 3071.69  234.18
   1  -2  -6 3041.20  234.08
  -1   2   6 2973.40  234.28
   0  -2  -6 3352.76  282.77
   0  -2  -6 3778.62  283.37
   0  -2  -6 3764.22  282.67
  -1  -2  -6 3301.17  238.18
  -1  -2  -6 3135.89  237.98
   1   2   6 2923.91  238.08
   1   2   6 2857.41  237.98
  -2  -2  -6 1514.95  121.19
  -2  -2  -6 1518.25  121.19
   2   2   6 1589.04  121.59
   2   2   6 1577.34  121.39
  -3  -2  -6 1090.79   89.19
  -3  -2  -6 1064.89   89.19
   3   2   6 1237.28   89.89
   3   2   6 1157.48   89.39
  -4  -2  -6  250.87   19.90
  -4  -2  -6  256.17   19.80
   4   2   6  205.88   21.40
  -5  -2  -6  606.44   48.80
  -5  -2  -6  561.54   48.80
   5   2   6  607.84   49.00
   5   2   6  690.33   50.59
  -6  -2  -6 1853.81  148.59
  -6  -2  -6 1877.11  148.49
   6   2   6 1962.20  148.39
  -7  -2  -6   90.29   10.40
  -8  -2  -6  213.88   18.70
  -8  -2  -6  199.38   19.00
   8   2   6  207.88   23.20
  -9  -2  -6   16.90    6.20
  -9  -2  -6   19.20    6.30
   9   2   6   17.00   13.10
   9  -3  -6    9.20    6.40
   9  -3  -6    3.30    8.00
  -9   3   6    2.40    7.50
   8  -3  -6   62.69   11.20
   8  -3  -6   55.99    8.30
  -8   3   6   60.59   10.90
  -8   3   6   46.70    8.60
   7  -3  -6  166.78   17.10
   7  -3  -6  154.18   17.00
  -7   3   6  223.68   20.40
  -7   3   6  208.78   18.60
   6  -3  -6   53.89    8.00
   6  -3  -6   70.29    9.20
  -6   3   6   52.09   10.30
  -6   3   6   48.10    8.40
   5  -3  -6  286.17   22.70
   5  -3  -6  271.97   21.70
   5  -3  -6  256.27   22.30
  -5   3   6  240.18   22.80
  -5   3   6  277.37   24.50
  -4   3   6  101.69    9.90
   3  -3  -6  142.59   12.40
   3  -3  -6  153.88   12.90
  -3   3   6  130.29   15.30
  -3   3   6  135.49   12.20
   2  -3  -6  607.34   49.10
   2  -3  -6  650.43   49.40
  -2   3   6  693.83   49.00
  -2   3   6  587.94   50.09
  -2   3   6  560.04   48.80
   1  -3  -6 1110.49   76.99
   1  -3  -6 1030.50   77.49
  -1   3   6  905.01   77.09
  -1   3   6  882.11   77.79
   0  -3  -6 1248.58   98.09
   0  -3  -6 1343.47   98.49
   0   3   6 1241.78   98.69
   0   3   6 1181.18   98.19
  -1  -3  -6  604.94   39.70
   1   3   6  446.36   40.10
   1   3   6  441.06   40.60
  -2  -3  -6 1514.45  115.39
   2   3   6 1481.15  115.99
   2   3   6 1429.66  115.99
  -3  -3  -6 1460.55  119.49
  -3  -3  -6 1472.55  119.39
   3   3   6 1544.05  119.89
   3   3   6 1619.14  120.09
  -4  -3  -6  393.76   31.40
  -4  -3  -6  375.56   31.20
  -5  -3  -6  163.98   16.00
  -5  -3  -6  162.98   16.00
   5   3   6  196.88   18.00
   5   3   6  196.68   20.00
  -6  -3  -6  357.46   32.00
   6   3   6  413.36   32.80
   6   3   6  394.56   34.60
  -7  -3  -6   82.79   10.20
   7   3   6   60.49    8.80
   7   3   6   63.49   14.60
  -8  -3  -6   58.49    8.70
  -8  -3  -6   57.89    8.30
   8   3   6   70.29   14.80
   8  -4  -6   48.90    8.80
   8  -4  -6   66.39    8.90
  -8   4   6   65.99   11.20
  -8   4   6   73.89   13.90
   7  -4  -6    5.50    5.30
  -7   4   6   -0.10    7.90
  -7   4   6   -6.90    7.90
  -7   4   6    1.30   10.50
   6  -4  -6   13.40    4.90
   6  -4  -6   12.60    5.70
  -6   4   6    7.80    6.70
   5  -4  -6   13.30    4.90
   5  -4  -6   13.70    4.50
  -5   4   6   17.30    5.60
  -5   4   6   24.50   11.00
   4  -4  -6  168.98   14.40
   4  -4  -6  154.08   13.30
  -4   4   6  121.89   14.00
  -4   4   6  148.99   17.80
   3  -4  -6   33.20    5.70
  -3   4   6   52.69    9.50
  -3   4   6   52.79    7.50
   2  -4  -6  610.14   48.20
   2  -4  -6  661.03   48.90
  -2   4   6  565.84   48.60
  -2   4   6  601.44   49.90
   1  -4  -6  194.78   15.50
   1  -4  -6  184.78   16.40
  -1   4   6  179.78   19.00
  -1   4   6  171.98   16.90
   0  -4  -6   45.00    5.70
   0  -4  -6   39.90    6.20
   0   4   6   61.49    9.50
   0   4   6   65.59   10.00
  -1  -4  -6  180.08   15.90
  -1  -4  -6  184.88   14.70
   1   4   6  164.28   17.40
   1   4   6  160.28   19.20
  -2  -4  -6  721.83   60.59
  -2  -4  -6  724.43   59.99
   2   4   6  785.52   61.69
   2   4   6  819.42   61.59
  -3  -4  -6  266.57   23.10
  -3  -4  -6  282.97   22.70
   3   4   6  250.87   24.50
   3   4   6  220.58   24.50
  -4  -4  -6  214.58   17.60
  -4  -4  -6  185.28   18.20
   4   4   6  199.38   22.00
   4   4   6  196.78   21.40
  -5  -4  -6   35.10    7.20
  -5  -4  -6   35.60    6.50
   5   4   6   59.89   12.00
   5   4   6   43.10   14.60
  -6  -4  -6  179.48   18.10
  -6  -4  -6  201.58   17.90
   6   4   6  185.78   22.90
   6   4   6  188.08   20.50
  -7  -4  -6   72.89   10.00
  -7  -4  -6   78.99   11.70
   7   4   6   66.59   15.40
   7   4   6   95.69   15.50
   7  -5  -6   19.40    6.90
   7  -5  -6   25.10    6.40
  -7   5   6   44.30   14.70
  -7   5   6   23.80    8.00
   6  -5  -6   11.00    5.20
   6  -5  -6   14.00    6.40
  -6   5   6   19.30   13.10
  -6   5   6    3.30    7.00
   5  -5  -6   52.69    8.80
   5  -5  -6   38.90    7.00
  -5   5   6   49.20   12.10
  -5   5   6   28.20    7.50
   4  -5  -6   55.19    8.10
   4  -5  -6   44.80    7.90
  -4   5   6   65.79   12.20
  -4   5   6   57.39   10.50
   3  -5  -6   66.89    9.50
   3  -5  -6   62.99    7.90
  -3   5   6   54.69   11.80
   2  -5  -6  194.48   15.60
   2  -5  -6  176.78   17.00
  -2   5   6  194.88   22.10
  -2   5   6  159.68   18.40
   1  -5  -6   73.09    7.00
   1  -5  -6   62.39    9.20
  -1   5   6   54.69   11.70
  -1   5   6   58.39   10.70
   0  -5  -6  227.08   19.30
   0  -5  -6  232.68   20.90
   0   5   6  250.77   24.60
   0   5   6  248.18   23.20
  -1  -5  -6   73.49   10.00
  -1  -5  -6   68.39    7.30
   1   5   6   91.89   14.50
   1   5   6   85.49   12.80
  -2  -5  -6    1.60    2.50
  -2  -5  -6   -4.00    4.90
   2   5   6   -6.70   10.80
   2   5   6   -0.50   10.70
  -3  -5  -6  140.09   15.00
  -3  -5  -6  157.18   13.00
   3   5   6  149.79   22.20
   3   5   6  134.09   20.60
  -4  -5  -6   48.70    8.80
  -4  -5  -6   60.09    7.90
   4   5   6   77.29   13.40
   4   5   6   82.49   14.60
  -5  -5  -6  143.99   13.50
  -5  -5  -6  123.79   15.50
   5   5   6  148.29   21.90
   5   5   6  125.39   20.80
  -6  -5  -6   18.60    7.70
  -6  -5  -6   26.50    6.30
   6   5   6   22.60   14.40
   4  -6  -6   16.50    4.90
   4  -6  -6   14.60    6.10
  -4   6   6   15.50   13.10
  -4   6   6    0.20   10.00
   3  -6  -6   69.59    8.10
   3  -6  -6   44.40    8.40
  -3   6   6   63.19   13.80
  -3   6   6   48.00   12.40
   2  -6  -6   63.39    9.40
   2  -6  -6   72.69    8.40
  -2   6   6  127.19   20.20
  -2   6   6   80.19   13.80
   1  -6  -6   90.09    8.30
   1  -6  -6   76.09   11.00
  -1   6   6   78.49   14.50
  -1   6   6   63.49   13.40
   0  -6  -6  107.59   13.50
   0  -6  -6  125.29   10.70
   0   6   6  125.89   19.60
   0   6   6  138.19   21.00
  -1  -6  -6   35.50    7.40
   1   6   6   38.50   14.10
   1   6   6   45.50   13.00
  -2  -6  -6    1.00    6.10
   2   6   6   13.80   13.70
   2   6   6    2.20   13.50
  -3  -6  -6    7.90    7.10
   3   6   6   13.80   13.70
   3   6   6    2.80   14.30
  -4  -6  -6    0.20    7.20
   4   6   6   13.70   15.30
   4   6   6    9.50   14.10
   4   6  -7   36.80   18.10
  -4  -6   7   89.99   12.00
  -4  -6   7   80.89   12.90
   3   6  -7   30.20   13.10
  -3  -6   7   59.29    8.50
  -3  -6   7   56.19   10.90
   2   6  -7   51.19   13.60
  -2  -6   7   64.09    8.60
  -2  -6   7   71.19   11.50
   1   6  -7   42.80   12.30
  -1  -6   7   56.59   10.10
  -1  -6   7   47.40   10.20
   0   6  -7   39.50   12.40
   0  -6   7   74.29   11.30
   0  -6   7   69.29    9.50
  -1   6  -7   81.89   15.60
   1  -6   7   85.49   12.40
   1  -6   7  104.29   14.90
  -2   6  -7  105.99   19.40
  -2   6  -7  105.99   11.60
   2  -6   7   99.89   15.50
   2  -6   7  103.09   11.60
  -3   6  -7   25.20   12.50
  -3   6  -7   30.40    6.50
   3  -6   7   31.50    5.70
   3  -6   7   29.10    9.90
   7   5  -7   19.30   14.30
  -7  -5   7   14.00    9.00
  -7  -5   7   14.40    8.20
   6   5  -7   10.00   12.30
  -6  -5   7   10.10    6.20
  -6  -5   7    3.70    8.50
   5   5  -7   47.90   13.10
  -5  -5   7   77.29   10.70
  -5  -5   7   80.79   11.30
   4   5  -7   87.89   16.70
  -4  -5   7  122.49   14.80
  -4  -5   7  116.49   12.20
   3   5  -7  239.28   23.90
  -3  -5   7  216.78   19.60
  -3  -5   7  221.08   21.50
   2   5  -7  274.67   25.70
  -2  -5   7  260.37   22.50
  -2  -5   7  260.67   24.10
   1   5  -7  132.39   18.30
  -1  -5   7  167.08   16.50
   0   5  -7   54.69    6.70
   0   5  -7   71.99   12.00
   0  -5   7   60.89    8.10
   0  -5   7   62.29    9.30
  -1   5  -7   44.90   10.30
  -1   5  -7   51.99    9.10
   1  -5   7   44.40    6.10
   1  -5   7   36.60    8.00
  -2   5  -7   20.90    5.50
  -2   5  -7   25.70   10.20
   2  -5   7   38.20    7.90
   2  -5   7   37.30    5.10
  -3   5  -7   15.50    9.10
  -3   5  -7   21.30    5.70
   3  -5   7   15.90    3.90
   3  -5   7   13.80    7.10
  -4   5  -7  144.49   15.50
  -4   5  -7  116.09   19.10
   4  -5   7  171.08   13.70
   4  -5   7  156.28   17.10
  -5   5  -7  116.99   13.00
  -5   5  -7  130.59   14.40
  -5   5  -7  113.59   18.70
   5  -5   7  109.19   15.30
  -6   5  -7   63.89   18.70
  -6   5  -7   65.29    9.70
  -6   5  -7   74.79    8.50
   6  -5   7   58.79   11.00
   8   4  -7   53.89    7.10
   8   4  -7   51.09   14.80
  -8  -4   7   42.20    8.20
  -8  -4   7   59.79    9.20
   7   4  -7    2.80    3.80
   7   4  -7   12.40   12.20
  -7  -4   7    4.50    7.00
  -7  -4   7    3.10    5.70
   6   4  -7    8.30    3.20
   6   4  -7    0.90    9.80
  -6  -4   7    5.00    5.20
  -6  -4   7    5.20    6.60
   5   4  -7  225.38   20.20
   5   4  -7  242.08   24.70
  -5  -4   7  266.87   22.80
  -5  -4   7  269.17   21.60
   4   4  -7  120.49   15.50
   4   4  -7  110.89    9.80
  -4  -4   7  105.99   11.20
  -4  -4   7  115.09   13.20
   3   4  -7  310.47   31.20
   3   4  -7  357.46   28.00
  -3  -4   7  377.66   29.90
  -3  -4   7  350.76   28.60
  -3  -4   7  355.36   27.80
   2   4  -7  404.76   33.30
  -2  -4   7  415.26   30.50
  -2  -4   7  354.56   31.10
  -2  -4   7  369.36   32.30
   1   4  -7  232.58   23.30
   1   4  -7  233.38   20.50
  -1  -4   7  277.57   22.40
  -1  -4   7  268.97   20.90
   0   4  -7  459.55   36.50
   0   4  -7  362.56   34.20
   0  -4   7  439.16   35.40
   0  -4   7  452.65   34.20
  -1   4  -7  611.54   48.40
  -1   4  -7  585.44   46.40
   1  -4   7  573.84   46.00
   1  -4   7  555.34   47.10
  -2   4  -7  159.98   20.80
  -2   4  -7  196.48   16.20
  -3   4  -7  140.29   16.90
   3  -4   7  102.79    9.80
   3  -4   7  111.09   12.90
  -4   4  -7  151.48   14.60
  -4   4  -7  122.09   20.40
   4  -4   7  141.79   14.80
   4  -4   7  163.18   16.10
   4  -4   7  154.68   15.50
  -5   4  -7   69.29    8.20
  -5   4  -7   83.69    9.90
   5  -4   7   52.69    8.70
   5  -4   7   46.10    9.30
  -6   4  -7   37.20    5.40
  -6   4  -7   36.10    7.00
   6  -4   7   18.30    7.00
   6  -4   7   27.00    8.60
  -7   4  -7   15.60    7.10
  -7   4  -7   14.70    5.00
   7  -4   7   14.70    9.00
   9   3  -7   53.99   13.60
   9   3  -7   44.90    7.90
  -9  -3   7   50.69    8.90
   8   3  -7   61.09    7.90
   8   3  -7   65.99   13.50
  -8  -3   7   44.30    8.20
   7   3  -7   15.00   10.40
   7   3  -7   11.70    4.90
  -7  -3   7   28.80    6.00
  -7  -3   7   27.10    6.20
   6   3  -7   60.39   11.70
   6   3  -7   46.30    7.40
  -6  -3   7   64.59    8.60
  -6  -3   7   56.19    9.30
   5   3  -7  121.09   12.60
   5   3  -7  119.29   16.20
  -5  -3   7  166.98   13.30
  -5  -3   7  166.48   14.30
   4   3  -7 1668.63  133.69
   4   3  -7 1708.13  132.59
  -4  -3   7 1698.43  132.69
  -4  -3   7 1708.93  133.19
   3   3  -7   12.50    6.30
   3   3  -7   12.10    2.80
  -3  -3   7    8.50    2.90
  -3  -3   7    4.10    4.20
   2   3  -7  198.68   18.40
   2   3  -7  193.78   16.20
   1   3  -7 2907.51  218.38
   1   3  -7 2751.12  217.28
  -1  -3   7 2735.23  217.68
  -1  -3   7 2754.82  217.08
   0   3  -7   96.89    8.70
   0   3  -7   96.69   10.80
   0  -3   7   66.59    7.20
   0  -3   7   67.69    8.80
  -1   3  -7  619.74   54.89
  -1   3  -7  604.44   55.99
   1  -3   7  780.32   55.39
   1  -3   7  761.82   54.39
  -2   3  -7  604.44   39.80
  -2   3  -7  560.94   42.70
   2  -3   7  460.15   40.90
   2  -3   7  475.05   41.30
   2  -3   7  437.56   39.80
  -3   3  -7   10.30    4.00
   3  -3   7   23.70    2.80
   3  -3   7   18.00    5.30
   3  -3   7   23.00    5.40
  -4   3  -7 1916.31  138.69
  -4   3  -7 1826.12  139.29
   4  -3   7 1658.73  139.59
   4  -3   7 1708.63  140.29
  -5   3  -7   62.89    6.90
  -5   3  -7   57.09    9.00
  -6   3  -7   18.80    4.40
  -6   3  -7   16.00    5.80
   6  -3   7   16.00    7.30
  -7   3  -7  355.56   28.00
  -7   3  -7  321.67   26.10
   7  -3   7  314.67   29.80
   7  -3   7  298.67   27.50
  -8   3  -7   14.20    5.00
  -8   3  -7   10.40    6.80
   8  -3   7   13.90    6.20
   8  -3   7   11.50    9.50
  10   2  -7   15.50    6.80
  10   2  -7   26.00   12.70
 -10  -2   7    8.10   12.60
   9   2  -7   57.69    8.60
   9   2  -7   62.89   12.50
  -9  -2   7   64.59    9.00
   8   2  -7  377.96   30.80
   8   2  -7  375.16   32.70
  -8  -2   7  327.77   30.30
   7   2  -7  156.08   14.40
   7   2  -7  157.98   17.70
  -7  -2   7  136.99   14.50
   6   2  -7   53.09    9.60
   6   2  -7   36.20    5.50
   5   2  -7 1587.54  113.19
   5   2  -7 1470.65  113.79
  -5  -2   7 1380.36  113.09
  -5  -2   7 1337.97  113.09
   4   2  -7 1778.02  139.69
   4   2  -7 1808.02  140.39
  -4  -2   7 1709.23  139.79
  -4  -2   7 1854.21  139.69
   2   2  -7  215.68   18.60
   2   2  -7  242.28   19.70
   1   2  -7  764.62   62.29
   1   2  -7  684.83   61.69
  -1  -2   7  847.32   61.29
  -1  -2   7  837.42   61.99
   0   2  -7 4957.40  403.56
   0   2  -7 5699.93  403.06
   0   2  -7 5414.46  404.16
   0  -2   7 4763.12  402.96
   0  -2   7 5077.09  403.66
   1  -2   7 1044.10   81.89
   1  -2   7 1059.59   81.59
   1  -2   7 1006.40   80.69
  -2   2  -7 2163.78  180.48
   2  -2   7 2372.56  181.18
   2  -2   7 2401.86  180.78
  -3   2  -7 2572.94  189.58
   3  -2   7 2352.06  190.28
   3  -2   7 2356.96  189.68
  -4   2  -7  785.02   63.89
  -4   2  -7  797.02   63.09
   4  -2   7  843.72   64.99
   4  -2   7  808.92   64.09
  -5   2  -7  808.32   64.49
  -5   2  -7  820.62   63.69
  -5   2  -7  805.12   64.69
   5  -2   7  825.12   65.89
  -6   2  -7   73.29   10.10
  -6   2  -7   78.79    7.70
  -7   2  -7  142.99   13.40
  -7   2  -7  137.99   15.70
   7  -2   7  177.58   18.20
   7  -2   7  168.78   14.90
  -8   2  -7  246.08   21.00
  -8   2  -7  249.38   18.60
   8  -2   7  186.68   22.80
   8  -2   7  189.88   19.30
  -9   2  -7   88.59   10.50
  -9   2  -7   74.39   12.40
   9  -2   7  106.69   16.30
  10   1  -7  215.28   23.70
  10   1  -7  181.78   18.80
 -10  -1   7  169.38   19.10
   9   1  -7   20.90    6.30
   9   1  -7   29.10   10.60
  -9  -1   7   13.10    6.90
   8   1  -7   77.09   11.50
   8   1  -7   61.29    9.60
  -8  -1   7   72.29   10.60
   7   1  -7  590.04   50.49
   7   1  -7  567.94   49.60
  -7  -1   7  724.93   51.69
   6   1  -7   52.69    9.50
   6   1  -7   38.90    5.60
   5   1  -7  910.31   68.99
   5   1  -7  884.61   69.29
  -5  -1   7  860.01   68.79
  -5  -1   7  839.82   68.69
  -4  -1   7  317.17   26.60
  -4  -1   7  340.57   26.50
   3   1  -7 1553.04  118.79
   3   1  -7 1722.43  118.69
  -3  -1   7 1369.66  118.39
  -3  -1   7 1410.96  118.49
   2   1  -7 4840.92  375.26
   2   1  -7 4796.22  375.16
   1   1  -7 2646.74  204.38
   1   1  -7 3032.80  204.98
   1   1  -7 3023.70  205.08
  -1  -1   7 2226.38  204.38
  -1  -1   7 2209.38  204.78
   0   1  -7  494.75   39.40
   0   1  -7  469.45   39.20
   0  -1   7  499.75   38.50
   0  -1   7  497.45   39.30
   0  -1   7  498.05   38.40
  -1   1  -7 5851.31  455.55
  -2   1  -7 2526.55  175.88
   2  -1   7 2085.29  176.18
   2  -1   7 2149.28  175.88
   3  -1   7  105.59   10.00
   3  -1   7   99.99   11.10
  -4   1  -7 2862.01  207.88
  -4   1  -7 2465.75  207.38
  -5   1  -7 1573.54  127.69
  -5   1  -7 1559.34  128.49
   5  -1   7 1716.43  129.49
   5  -1   7 1709.23  128.39
  -6   1  -7  912.01   72.39
  -6   1  -7  857.11   69.79
   6  -1   7  898.41   70.29
   6  -1   7  903.51   73.79
  -7   1  -7  120.99   10.70
  -7   1  -7  141.29   13.10
   7  -1   7  107.49   15.50
   7  -1   7  108.29   11.40
  -8   1  -7   99.49   10.10
  -8   1  -7  102.59   12.70
   8  -1   7  101.39   15.70
  -9   1  -7  118.49   11.90
  -9   1  -7  112.49   14.60
   9  -1   7  118.19   16.90
  10   0  -7   28.20   11.60
  10   0  -7   23.70    7.30
 -10   0   7   26.30    7.80
   9   0  -7   66.29   16.30
   9   0  -7   64.79    8.80
  -9   0   7   56.19    8.70
   8   0  -7  113.79   12.70
  -8   0   7  125.59   13.60
   7   0  -7  158.08   15.40
  -7   0   7  189.28   17.10
   6   0  -7  859.11   76.89
   6   0  -7 1034.40   76.99
  -6   0   7 1032.30   76.79
   5   0  -7  171.58   16.70
   5   0  -7  204.08   16.60
  -5   0   7  205.58   16.70
  -5   0   7  195.98   16.70
   4   0  -7    4.40    3.70
   4   0  -7    0.00    2.60
  -4   0   7    2.40    2.50
  -4   0   7    1.90    3.60
   3   0  -7 1526.95  112.29
   3   0  -7 1571.34  112.59
  -3   0   7 1484.05  113.19
  -3   0   7 1310.87  112.29
  -3   0   7 1301.47  112.49
   2   0  -7 2258.47  171.28
   2   0  -7 2265.57  170.98
  -2   0   7 2075.99  170.88
  -2   0   7 2174.78  171.28
   1   0  -7  373.56   32.60
   1   0  -7  467.45   32.70
   1   0  -7  414.06   33.00
  -1   0   7  388.46   32.60
  -1   0   7  421.86   33.20
  -1   0   7  412.16   32.60
   0   0  -7  703.63   59.59
   0   0  -7  733.93   59.89
   0   0  -7  810.72   60.09
   0   0   7  753.82   59.99
   0   0   7  814.82   60.19
  -3   0  -7 4196.28  314.27
  -3   0  -7 3893.81  313.77
   3   0   7 3904.41  313.67
   3   0   7 4142.69  314.87
  -4   0  -7  452.65   35.40
  -4   0  -7  436.76   34.70
   4   0   7  432.96   36.60
  -5   0  -7 2345.77  183.78
  -5   0  -7 2328.67  183.28
   5   0   7 2447.06  184.78
   5   0   7 2290.27  183.68
  -6   0  -7  452.15   36.70
  -6   0  -7  453.25   35.80
   6   0   7  454.25   36.20
   6   0   7  446.36   38.40
  -7   0  -7   19.60    5.60
  -7   0  -7   23.30    4.00
   7   0   7   26.90   10.00
  -8   0  -7   23.20    4.70
  -8   0  -7   16.00    6.30
   8   0   7   48.00   11.00
  -9   0  -7  217.48   20.80
  -9   0  -7  211.08   22.30
   9   0   7  210.28   23.70
  10  -1  -7  151.78   17.30
  10  -1  -7  168.68   19.80
 -10   1   7  171.48   18.20
   9  -1  -7   13.30    9.30
   9  -1  -7   13.50    6.20
  -9   1   7   22.00    7.00
   8  -1  -7   69.89    9.90
   8  -1  -7   53.89   10.50
  -8   1   7   69.09    9.00
   7  -1  -7  462.45   40.00
  -7   1   7  508.65   39.70
   6  -1  -7   28.50    6.50
   6  -1  -7   49.60    7.10
  -6   1   7   40.10    6.00
  -6   1   7   46.90    6.70
   5  -1  -7  830.62   64.89
  -5   1   7  811.52   64.89
  -5   1   7  818.62   64.79
  -4   1   7  568.34   43.40
  -4   1   7  542.15   43.70
  -4   1   7  537.65   43.90
   3  -1  -7 1473.45  123.29
  -3   1   7 1679.03  123.79
   2  -1  -7 5428.66  401.76
  -2   1   7 4890.31  402.06
   1  -1  -7 2079.99  163.78
   1  -1  -7 2120.89  163.98
   0  -1  -7  474.85   34.60
   0  -1  -7  472.45   34.90
   0  -1  -7  374.36   34.90
   0   1   7  425.86   34.40
  -1  -1  -7 6012.10  453.05
  -1  -1  -7 5696.43  452.45
  -1  -1  -7 5892.11  453.05
   1   1   7 5661.13  452.65
  -2  -1  -7 2133.79  164.18
  -2  -1  -7 1901.61  163.88
   2   1   7 2206.38  164.48
   2   1   7 2171.38  164.48
  -3  -1  -7   85.89    8.10
  -3  -1  -7   96.99    8.90
  -5  -1  -7 1806.12  133.79
  -5  -1  -7 1866.01  134.19
   5   1   7 1519.65  133.89
   5   1   7 1660.73  135.09
  -6  -1  -7  951.00   70.49
  -6  -1  -7  891.21   70.89
   6   1   7  885.11   72.39
   6   1   7  855.11   70.59
  -7  -1  -7  115.19   12.60
  -7  -1  -7  121.69   11.80
   7   1   7  140.79   17.20
  -8  -1  -7  113.49   11.80
  -8  -1  -7  113.39   13.00
   8   1   7  108.99   17.70
  -9  -1  -7  124.69   15.10
  -9  -1  -7  140.69   13.90
   9   1   7  134.89   20.10
  10  -2  -7   10.30   10.00
 -10   2   7   11.80    8.10
   9  -2  -7   73.89   11.20
   9  -2  -7   84.69   13.40
  -9   2   7   55.79    9.70
   8  -2  -7  316.07   25.80
   8  -2  -7  275.97   25.40
  -8   2   7  284.57   25.60
   7  -2  -7  154.68   13.90
   7  -2  -7  128.59   13.80
  -7   2   7  128.99   14.40
  -7   2   7  132.79   16.10
   6  -2  -7   84.59    9.70
   6  -2  -7   79.49    9.10
   5  -2  -7 1277.67  113.69
  -5   2   7 1524.15  113.89
  -5   2   7 1548.25  113.89
   4  -2  -7 1825.22  139.89
   4  -2  -7 1691.33  139.79
   4  -2  -7 1859.61  139.19
  -4   2   7 1767.42  139.99
   3  -2  -7 1054.89   83.19
   3  -2  -7 1060.49   83.19
   2  -2  -7  347.47   28.30
   2  -2  -7  355.26   28.30
   1  -2  -7  855.91   64.39
   1  -2  -7  852.21   64.99
   1  -2  -7  879.51   65.09
  -1   2   7  711.93   65.29
   0  -2  -7 5136.49  393.36
   0  -2  -7 4584.64  394.26
   0  -2  -7 5230.18  393.06
   0   2   7 5245.48  393.46
   1   2   7  802.62   63.39
  -2  -2  -7 2543.85  171.38
   2   2   7 1982.70  171.38
   2   2   7 2059.69  171.68
  -3  -2  -7 2196.88  186.68
  -3  -2  -7 2436.76  186.68
   3   2   7 2420.26  186.88
   3   2   7 2513.95  187.28
  -4  -2  -7  882.61   70.39
  -4  -2  -7  919.71   70.29
   4   2   7  872.71   71.29
  -5  -2  -7  823.72   65.19
  -5  -2  -7  839.72   64.99
   5   2   7  864.21   66.59
   5   2   7  768.42   65.19
  -6  -2  -7  138.59   13.20
  -6  -2  -7  138.89   13.60
  -7  -2  -7  171.78   16.40
  -7  -2  -7  175.28   16.10
   7   2   7  156.78   20.00
  -8  -2  -7  192.88   17.70
  -8  -2  -7  193.58   18.40
  -9  -2  -7  130.29   14.80
  -9  -2  -7  122.29   13.50
   9   2   7  107.29   18.70
   9  -3  -7   50.69    8.70
   9  -3  -7   64.29    9.80
  -9   3   7   37.70    9.30
  -9   3   7   40.80   11.80
   8  -3  -7   33.60    7.10
   8  -3  -7   46.90    8.10
  -8   3   7   57.69    9.50
  -8   3   7   55.79   11.30
   7  -3  -7   21.30    5.70
   7  -3  -7   32.60    5.90
  -7   3   7   20.60    9.80
  -7   3   7    4.80    6.80
   6  -3  -7   53.99    8.20
   6  -3  -7   62.19    7.10
  -6   3   7   49.40    8.40
  -6   3   7   49.90   10.50
   5  -3  -7  154.38   14.50
   5  -3  -7  167.08   14.80
  -5   3   7  152.28   18.30
   4  -3  -7 1751.92  131.99
   4  -3  -7 1594.54  131.69
  -4   3   7 1539.25  131.19
  -4   3   7 1847.92  132.39
   3  -3  -7    4.80    3.10
   3  -3  -7    5.30    3.70
  -3   3   7    5.10    2.90
  -3   3   7   10.20    7.00
  -2   3   7  167.88   13.30
  -2   3   7  181.38   16.80
  -2   3   7  145.99   13.60
   1  -3  -7 2930.81  207.58
   1  -3  -7 2736.33  208.18
  -1   3   7 2315.27  207.58
  -1   3   7 2676.83  208.38
   0  -3  -7   65.89    8.00
   0   3   7   87.19   11.80
   0   3   7   81.99    8.70
  -1  -3  -7  786.32   57.59
  -1  -3  -7  781.42   57.89
   1   3   7  616.34   58.49
  -2  -3  -7  472.05   43.30
  -2  -3  -7  487.85   43.10
   2   3   7  627.34   44.00
   2   3   7  586.34   44.30
   3   3   7    4.50    7.20
   3   3   7    3.10    7.20
  -4  -3  -7 1842.62  147.09
  -4  -3  -7 1875.01  147.09
   4   3   7 2037.50  148.19
   4   3   7 1757.62  147.19
  -5  -3  -7   89.89    9.30
   5   3   7   49.80   11.40
  -6  -3  -7   18.30    5.60
   6   3   7   18.70    7.60
   6   3   7   24.20   11.90
  -7  -3  -7  316.97   29.80
  -7  -3  -7  341.57   30.10
   7   3   7  357.86   30.10
   7   3   7  418.96   33.90
  -8  -3  -7   14.70    6.50
  -8  -3  -7   15.60    6.50
   8   3   7    5.10   13.00
   8  -4  -7   54.09    9.40
   8  -4  -7   47.80    8.20
  -8   4   7   66.19   13.70
  -8   4   7   39.70    9.40
  -8   4   7   52.09   10.80
   7  -4  -7    1.90    5.10
  -7   4   7   13.10    8.30
  -7   4   7    8.00    6.60
  -7   4   7   11.20   11.40
   6  -4  -7    5.70    5.40
   6  -4  -7    4.50    4.70
  -6   4   7    8.60    5.30
  -6   4   7   22.00   10.80
   5  -4  -7  262.77   20.00
   5  -4  -7  227.08   19.20
  -5   4   7  186.08   18.90
   4  -4  -7  108.19   11.50
   4  -4  -7   97.89   10.20
  -4   4   7   93.69   10.00
   3  -4  -7  333.67   27.10
  -3   4   7  307.17   29.20
  -3   4   7  320.57   26.50
   2  -4  -7  376.96   32.70
   2  -4  -7  376.66   33.30
  -2   4   7  422.26   33.10
  -2   4   7  459.55   35.30
   1  -4  -7  260.17   21.80
   1  -4  -7  275.57   21.30
  -1   4   7  241.68   22.30
  -1   4   7  245.38   24.20
   0  -4  -7  403.26   34.10
   0  -4  -7  432.76   33.50
   0   4   7  424.76   35.90
   0   4   7  410.96   35.50
  -1  -4  -7  576.64   49.60
  -1  -4  -7  555.74   50.09
   1   4   7  674.73   50.79
   1   4   7  708.23   51.69
  -2  -4  -7  130.69   11.90
  -2  -4  -7  131.89   13.50
  -3  -4  -7  119.79   11.10
  -3  -4  -7  100.69   11.60
  -4  -4  -7  184.68   15.80
  -4  -4  -7  166.98   16.30
   4   4   7  155.38   19.50
   4   4   7  162.18   19.20
  -5  -4  -7   55.69    9.40
  -5  -4  -7   67.59    9.00
   5   4   7   99.79   14.50
   5   4   7   98.39   17.00
  -6  -4  -7   23.30    6.70
  -6  -4  -7   29.90    7.10
   6   4   7   34.50   13.00
   6   4   7   38.10   10.10
  -7  -4  -7   12.90    7.10
  -7  -4  -7   19.80    8.50
   7   4   7   21.50   10.10
   7   4   7   15.40   14.20
   7  -5  -7   15.80    9.90
   7  -5  -7   12.10    6.10
  -7   5   7   25.40   13.80
  -7   5   7   14.60    7.10
   6  -5  -7    4.10    4.90
   6  -5  -7    5.00    6.50
  -6   5   7    9.80   12.50
  -6   5   7    1.20    5.90
   5  -5  -7   76.29   10.00
   5  -5  -7   68.19    9.90
  -5   5   7   76.69   13.90
   4  -5  -7   96.79   10.80
   4  -5  -7   95.79   12.10
  -4   5   7  123.99   18.90
   3  -5  -7  219.08   21.60
   3  -5  -7  243.18   20.70
  -3   5   7  289.77   26.30
   2  -5  -7  264.77   22.30
   2  -5  -7  238.28   23.30
  -2   5   7  316.27   27.40
  -2   5   7  269.37   23.90
   1  -5  -7  151.98   14.60
   1  -5  -7  164.38   13.20
  -1   5   7  133.29   20.00
  -1   5   7  130.59   16.40
   0  -5  -7   64.49    7.20
   0  -5  -7   65.99    9.50
   0   5   7   60.69   12.20
   0   5   7   69.79   11.40
  -1  -5  -7   36.40    6.90
  -1  -5  -7   40.30    5.90
   1   5   7   57.69   11.50
   1   5   7   49.40   11.60
  -2  -5  -7   28.70    6.40
   2   5   7   31.00   11.90
   2   5   7   30.10   11.80
  -3  -5  -7   19.20    4.30
  -3  -5  -7   18.10    6.60
   3   5   7   24.00   12.10
   3   5   7   30.60   13.30
  -4  -5  -7  169.88   17.90
  -4  -5  -7  211.98   16.60
   4   5   7  169.28   22.10
   4   5   7  161.58   24.80
  -5  -5  -7  108.29   15.20
  -5  -5  -7  142.69   14.20
   5   5   7  157.98   21.40
   5   5   7  141.29   21.40
  -6  -5  -7   91.59   12.00
  -6  -5  -7   76.49   12.40
   6   5   7   90.29   17.80
   4  -6  -7   78.59   10.90
   4  -6  -7   58.09   10.00
  -4   6   7   82.89   16.50
   3  -6  -7   65.89    8.80
  -3   6   7   67.39   15.10
  -3   6   7   56.19   12.00
   2  -6  -7   70.69    9.30
   2  -6  -7   71.79    8.40
  -2   6   7   56.79   14.50
  -2   6   7   45.50   12.40
   1  -6  -7   48.80    8.10
   1  -6  -7   49.40    6.90
  -1   6   7   51.29   13.40
  -1   6   7   60.39   14.00
   0  -6  -7   67.79    9.10
   0   6   7   50.39   13.10
   0   6   7   65.49   15.00
  -1  -6  -7   93.09   12.50
  -1  -6  -7   89.99    8.60
   1   6   7  102.89   16.30
  -2  -6  -7  100.79   14.30
   2   6   7  138.19   20.90
   2   6   7  144.89   23.20
   3   6   7   34.20   15.60
   3   6   7   34.30   15.20
   4   6  -8   35.40   13.40
  -4  -6   8   53.39   11.30
  -4  -6   8   55.29    8.90
   3   6  -8   73.29   18.30
  -3  -6   8   99.39   12.40
  -3  -6   8  103.59   15.80
   2   6  -8   72.79   15.90
  -2  -6   8   95.99   11.40
  -2  -6   8   91.99   15.20
   1   6  -8   46.70   12.70
  -1  -6   8   71.19   11.70
  -1  -6   8   65.09    9.30
   0   6  -8   47.30   13.00
   0  -6   8   68.49    9.50
   0  -6   8   53.89   11.00
  -1   6  -8   55.99    8.80
  -1   6  -8   51.09   14.20
   1  -6   8   49.20   10.80
   1  -6   8   56.29    7.50
  -2   6  -8   28.00    6.00
  -2   6  -8    7.50   11.10
   2  -6   8   15.00   10.20
   2  -6   8   22.90    5.50
  -3   6  -8   24.90    7.90
  -3   6  -8   24.90   14.90
   3  -6   8    5.90   10.50
   6   5  -8   24.30   13.00
  -6  -5   8   37.50    9.90
  -6  -5   8   31.90    7.40
   5   5  -8   36.80   12.60
  -5  -5   8   51.59   10.40
  -5  -5   8   53.19    8.10
  -4  -5   8  123.59   13.00
  -4  -5   8  113.59   15.20
   3   5  -8   66.19   13.30
  -3  -5   8   57.09    8.40
  -3  -5   8   58.39    9.80
   2   5  -8   20.30    9.00
  -2  -5   8   24.50    7.40
  -2  -5   8   29.60    6.90
   1   5  -8   42.70   10.70
   1   5  -8   38.40    4.60
  -1  -5   8   27.10    5.50
  -1  -5   8   24.00    7.60
   0   5  -8   38.20    5.20
   0   5  -8   28.20   10.40
   0  -5   8   40.60    8.20
   0  -5   8   52.79    6.30
  -1   5  -8   56.39    7.80
  -1   5  -8   58.49   12.40
   1  -5   8   76.39   11.60
   1  -5   8   76.69    8.10
  -2   5  -8   66.59    9.80
  -2   5  -8   84.49   13.10
   2  -5   8   59.69    9.80
   2  -5   8   61.29    7.70
  -3   5  -8  110.49   13.70
  -3   5  -8   96.09   17.60
   3  -5   8  120.59   10.80
   3  -5   8  124.49   14.90
  -4   5  -8   36.20   12.20
  -4   5  -8   27.20   12.60
   4  -5   8   28.00    4.70
   4  -5   8   19.00    7.80
  -5   5  -8   10.10    4.70
  -5   5  -8    7.40    6.50
  -5   5  -8    3.00   13.30
   5  -5   8   11.60    7.80
   8   4  -8   31.60    6.20
   8   4  -8   33.90   13.60
  -8  -4   8   35.10    8.10
  -8  -4   8   38.80    8.70
   7   4  -8   89.49   15.50
   7   4  -8   85.19    9.70
  -7  -4   8   73.69   10.80
  -7  -4   8   73.29   11.10
   6   4  -8    6.30   10.20
   6   4  -8    3.30    3.40
  -6  -4   8    2.50    5.10
  -6  -4   8    2.70    6.60
   5   4  -8   28.60   10.70
  -5  -4   8   43.10    8.10
  -5  -4   8   42.70    6.30
   4   4  -8   84.49    9.50
   4   4  -8   91.99   15.30
  -4  -4   8  120.89   10.90
  -4  -4   8  129.09   13.10
   3   4  -8  197.78   20.00
   3   4  -8  207.68   15.60
  -3  -4   8  171.08   17.70
  -3  -4   8  161.18   15.90
   2   4  -8  192.58   15.40
   2   4  -8  192.38   19.30
  -2  -4   8  165.08   17.40
   1   4  -8  299.27   27.80
  -1  -4   8  354.76   30.10
  -1  -4   8  386.96   28.00
   0   4  -8  939.01   84.59
   0  -4   8 1167.38   83.19
  -1   4  -8  166.98   14.10
  -1   4  -8  144.99   16.60
   1  -4   8  124.99   14.70
  -2   4  -8   54.59    6.70
  -2   4  -8   63.79   10.30
   2  -4   8   37.20    5.30
   2  -4   8   43.50    7.50
   3  -4   8  131.49   11.30
   3  -4   8  133.89   14.50
  -4   4  -8   78.29   15.40
  -4   4  -8   86.29    9.40
  -4   4  -8  109.09   11.80
   4  -4   8  109.89   13.30
   4  -4   8  110.59   12.90
  -5   4  -8  313.87   26.60
  -5   4  -8  368.96   28.50
   5  -4   8  315.27   28.80
   5  -4   8  331.27   29.90
  -6   4  -8   26.90    6.70
  -6   4  -8   27.80    6.20
   6  -4   8    1.70    6.50
   6  -4   8    5.20    7.70
  -7   4  -8    7.40    6.50
  -7   4  -8   10.20    4.30
   7  -4   8    8.70    9.20
   7  -4   8    9.70    7.50
   9   3  -8   19.10    6.60
   9   3  -8   19.70   12.70
  -9  -3   8   15.10    7.30
   8   3  -8   28.90    6.50
   8   3  -8   28.10   12.50
  -8  -3   8   13.20    6.90
   7   3  -8   62.39    9.00
   7   3  -8   70.49   12.90
  -7  -3   8   63.39   10.40
  -7  -3   8   70.49    8.80
   6   3  -8   24.10    4.50
   6   3  -8   26.00    9.70
  -6  -3   8    9.60    5.70
  -6  -3   8   10.10    5.20
   5   3  -8  131.69   17.00
   5   3  -8  143.59   13.40
  -5  -3   8  171.38   14.00
   4   3  -8  362.56   31.60
   4   3  -8  362.76   29.50
  -4  -3   8  362.36   30.30
  -4  -3   8  373.26   29.60
  -3  -3   8  191.28   17.00
  -3  -3   8  187.58   15.80
   2   3  -8  140.59   14.20
   2   3  -8  135.99   11.70
  -2  -3   8  120.09   12.80
   1   3  -8  518.15   46.10
   1   3  -8  541.25   47.40
  -1  -3   8  634.64   45.70
  -1  -3   8  624.84   46.70
   0   3  -8  838.02   74.49
   0   3  -8  940.01   74.49
   0  -3   8  935.01   73.99
   0  -3   8 1018.70   73.19
  -1   3  -8 1339.77  103.99
  -1   3  -8 1369.56  103.19
  -1   3  -8 1279.07  105.09
   1  -3   8 1330.67  104.29
   1  -3   8 1300.97  103.39
   2  -3   8  258.47   21.10
   2  -3   8  272.67   23.20
   2  -3   8  268.87   22.80
  -3   3  -8  163.98   15.80
  -3   3  -8  157.98   14.20
   3  -3   8  197.68   17.10
   3  -3   8  190.78   16.30
  -4   3  -8 1111.79   89.99
  -4   3  -8  987.50   88.99
  -4   3  -8 1078.99   88.99
   4  -3   8 1325.27   91.49
   4  -3   8 1226.58   90.39
  -5   3  -8  110.49   11.80
  -5   3  -8   94.79    9.30
  -5   3  -8  120.29    9.40
  -6   3  -8   22.10    3.40
  -6   3  -8   16.30    5.80
   6  -3   8   17.80    6.10
   6  -3   8   18.50    8.20
  -7   3  -8    1.50    5.30
  -7   3  -8    0.00    6.30
   7  -3   8   18.70    8.60
  -8   3  -8  213.38   18.20
  -8   3  -8  246.58   21.90
   8  -3   8  204.28   21.90
   8  -3   8  203.58   23.50
  10   2  -8   45.30   14.20
  10   2  -8   43.50    8.60
 -10  -2   8   41.50    9.20
   9   2  -8  196.88   22.50
   9   2  -8  197.98   19.60
  -9  -2   8  212.38   19.80
   8   2  -8  155.78   15.30
   8   2  -8  154.08   18.70
  -8  -2   8  140.89   15.40
   7   2  -8  105.99   16.80
  -7  -2   8   69.89   10.20
  -7  -2   8   77.09    9.70
   6   2  -8    0.70    8.40
   6   2  -8    3.80    3.80
  -6  -2   8   -0.20    4.10
  -6  -2   8    0.70    4.00
   5   2  -8 1117.29   92.59
   5   2  -8 1167.68   93.39
  -5  -2   8 1207.58   92.79
  -5  -2   8 1223.18   92.59
   4   2  -8  684.23   52.19
   4   2  -8  700.43   52.99
  -4  -2   8  642.14   51.99
  -4  -2   8  607.84   52.29
   3   2  -8 1133.09   78.79
   3   2  -8 1021.10   77.99
  -3  -2   8  909.41   77.69
  -3  -2   8  909.21   78.19
   2   2  -8  915.71   70.19
   2   2  -8  978.50   70.89
  -2  -2   8  825.72   69.69
  -2  -2   8  848.12   70.39
   1   2  -8  414.96   36.60
   1   2  -8  444.36   37.20
  -1  -2   8  483.85   35.90
  -1  -2   8  480.95   36.90
   0   2  -8  354.36   30.20
   0   2  -8  384.06   30.60
   0   2  -8  381.26   29.00
   0  -2   8  379.86   30.10
   0  -2   8  345.37   28.90
  -1   2  -8 1119.79   89.49
  -1   2  -8 1135.99   90.29
   1  -2   8 1179.78   89.69
   1  -2   8 1120.29   89.89
  -2   2  -8  423.86   29.30
   2  -2   8  295.57   29.70
   2  -2   8  362.46   29.50
  -3   2  -8 1284.97  115.69
   3  -2   8 1517.25  115.99
   3  -2   8 1632.64  116.79
  -4   2  -8 2208.98  164.98
   4  -2   8 2081.49  165.78
   4  -2   8 2033.00  164.98
  -5   2  -8  702.23   47.60
  -5   2  -8  557.14   47.80
  -5   2  -8  657.83   48.90
   5  -2   8  576.34   51.09
   5  -2   8  541.75   48.70
  -6   2  -8  592.24   55.09
   6  -2   8  753.92   56.79
   6  -2   8  719.23   54.99
  -7   2  -8   75.39    9.80
   7  -2   8   79.79   10.40
   7  -2   8   82.19   13.80
  -8   2  -8  189.08   18.50
  -8   2  -8  163.18   15.20
   8  -2   8  184.18   20.60
   8  -2   8  186.28   17.00
  -9   2  -8   71.19    8.90
  -9   2  -8   83.49   11.10
   9  -2   8   76.59   13.10
  10   1  -8   43.20   12.60
  10   1  -8   26.00    7.50
 -10  -1   8   25.90    8.10
   9   1  -8   80.19   12.90
   9   1  -8   66.79    9.20
  -9  -1   8   85.39   10.30
   8   1  -8   48.70    9.60
   8   1  -8   42.40    6.70
  -8  -1   8   33.10    6.90
   7   1  -8  180.58   16.60
   7   1  -8  140.69   14.10
  -7  -1   8  126.29   14.70
   6   1  -8  701.33   57.29
   6   1  -8  700.83   56.79
  -6  -1   8  681.23   56.39
  -6  -1   8  772.12   56.79
   5   1  -8  106.29   11.60
   5   1  -8  105.49    9.90
  -5  -1   8   87.09   10.00
   4   1  -8  674.23   50.19
   4   1  -8  646.24   50.49
  -4  -1   8  575.54   50.19
  -4  -1   8  630.24   49.99
   3   1  -8 2245.58  184.58
   3   1  -8 2205.18  183.68
  -3  -1   8 2441.26  183.78
  -3  -1   8 2517.35  183.48
   2   1  -8 1017.30   74.59
   2   1  -8  979.40   74.49
  -2  -1   8  841.62   74.49
   1   1  -8 4393.46  362.16
   1   1  -8 4335.37  363.16
  -1  -1   8 4395.86  361.56
  -1  -1   8 5043.60  362.16
  -1  -1   8 5066.39  361.56
   0   1  -8  601.14   40.60
   0  -1   8  496.35   39.30
   0  -1   8  466.15   40.20
   0  -1   8  492.95   40.30
   0  -1   8  468.05   39.40
  -1   1  -8 2253.17  174.08
   1  -1   8 2255.37  174.38
   1  -1   8 2178.58  174.18
  -2   1  -8 4700.63  379.26
   2  -1   8 4904.41  379.76
   2  -1   8 5004.40  379.46
  -3   1  -8  214.28   16.20
   3  -1   8  176.88   16.20
   3  -1   8  169.38   17.00
  -4   1  -8 1712.23  143.39
   4  -1   8 1889.11  143.49
   4  -1   8 1895.21  144.39
  -5   1  -8  709.83   55.49
  -5   1  -8  687.13   54.49
   5  -1   8  682.13   56.59
   5  -1   8  708.13   56.69
  -6   1  -8   34.30    6.00
  -6   1  -8   32.30    4.10
   6  -1   8   48.60    8.80
   6  -1   8   41.20    5.70
  -7   1  -8  814.32   62.79
  -7   1  -8  714.73   61.49
   7  -1   8  816.32   64.19
   7  -1   8  795.22   62.09
  -8   1  -8  233.48   21.40
  -8   1  -8  225.18   19.10
  -9   1  -8   31.80    8.50
  -9   1  -8   45.70    6.00
   9  -1   8   32.20   10.10
  10   0  -8   84.49   13.40
  10   0  -8  145.49   23.70
 -10   0   8   94.29   14.20
   9   0  -8  114.59   13.20
  -9   0   8  112.39   14.50
   8   0  -8    2.90    8.40
   8   0  -8    2.60    4.60
  -8   0   8   -2.50    5.40
   7   0  -8   94.09   10.80
   7   0  -8  111.39   13.50
  -7   0   8   97.49   11.70
   6   0  -8   90.19   11.40
   6   0  -8  110.49   10.90
  -6   0   8  122.69   11.40
  -6   0   8  108.59   11.50
   5   0  -8  452.15   34.70
   5   0  -8  429.56   34.70
  -5   0   8  420.26   34.60
  -5   0   8  412.16   34.70
   4   0  -8  120.19   10.70
   4   0  -8  123.59   10.70
  -4   0   8   95.99   10.40
   3   0  -8  901.61   69.89
   3   0  -8  925.01   70.29
  -3   0   8  888.91   69.99
  -3   0   8  854.71   69.99
   2   0  -8 2180.48  167.98
   2   0  -8 2204.48  167.88
   2   0  -8 2213.08  168.28
  -2   0   8 2172.88  168.78
  -2   0   8 1999.60  167.88
   1   0  -8    8.60    2.80
   1   0  -8    5.30    2.20
   1   0  -8    6.60    2.20
  -1   0   8    3.30    2.10
  -1   0   8    5.80    2.00
   0   0  -8 3848.81  311.97
   0   0  -8 4240.48  312.47
   0   0   8 3823.42  311.97
   0   0   8 4235.88  312.47
   0   0   8 3902.71  312.37
  -1   0  -8 2021.60  169.28
  -1   0  -8 2270.47  169.98
   1   0   8 2379.76  169.98
   1   0   8 2180.78  169.28
   1   0   8 2025.10  169.88
  -2   0  -8  767.92   61.69
  -2   0  -8  782.12   61.09
   2   0   8  727.03   60.99
   2   0   8  843.82   61.99
   2   0   8  792.62   62.09
  -3   0  -8 5424.96  409.36
  -3   0  -8 5382.36  408.76
   3   0   8 5390.96  409.26
   3   0   8 5028.40  408.66
   3   0   8 5048.79  409.76
  -4   0  -8  182.58   15.70
  -4   0  -8  179.18   14.60
   4   0   8  175.88   17.60
  -5   0  -8  190.58   17.10
  -5   0  -8  187.68   15.80
   5   0   8  208.68   19.40
   5   0   8  190.28   16.90
  -6   0  -8  782.22   62.59
  -6   0  -8  776.82   61.79
   6   0   8  800.02   64.09
   6   0   8  785.82   62.19
  -7   0  -8  205.98   16.70
  -7   0  -8  194.08   18.10
   7   0   8  216.08   21.50
   7   0   8  183.78   17.00
  -8   0  -8  170.58   17.60
  -8   0  -8  176.28   15.80
   8   0   8  200.68   21.20
  -9   0  -8   44.80    6.60
  -9   0  -8   41.00    8.30
   9   0   8   50.89   12.50
  10  -1  -8   21.90    7.10
  10  -1  -8   32.90   10.90
 -10   1   8   24.30    8.20
   9  -1  -8   77.19   11.20
   9  -1  -8   87.69   14.70
  -9   1   8   65.99   10.10
   8  -1  -8   35.90    8.80
   8  -1  -8   29.70    6.20
  -8   1   8   38.70    7.40
   7  -1  -8  112.69   14.10
   7  -1  -8  104.79   12.60
  -7   1   8  136.79   13.10
  -7   1   8  153.48   15.20
   6  -1  -8  724.93   56.39
  -6   1   8  654.63   56.29
  -6   1   8  738.73   56.49
   5  -1  -8   83.29    9.30
  -5   1   8   96.19    9.90
  -5   1   8   89.39   11.10
   4  -1  -8  622.44   46.20
  -4   1   8  589.04   46.40
  -4   1   8  582.14   46.00
  -4   1   8  527.25   45.40
   3  -1  -8 2335.47  171.18
   3  -1  -8 2393.56  171.38
  -3   1   8 1956.10  170.98
  -3   1   8 2088.59  171.28
   2  -1  -8  786.12   67.59
  -2   1   8  930.81   67.89
   1  -1  -8 4745.62  348.37
   1  -1  -8 4510.55  348.07
  -1   1   8 4157.68  348.17
   0  -1  -8  492.95   41.90
   0  -1  -8  482.75   41.50
   0   1   8  574.14   42.10
   0   1   8  554.24   41.60
  -1  -1  -8 2162.08  170.98
  -1  -1  -8 2295.57  171.38
   1   1   8 2247.18  171.28
   1   1   8 2065.99  171.18
  -2  -1  -8 4949.80  354.16
  -2  -1  -8 4740.83  353.76
   2   1   8 4143.99  354.26
   2   1   8 4347.06  353.96
  -3  -1  -8  166.88   14.90
  -3  -1  -8  163.68   15.60
   3   1   8  187.88   16.40
   3   1   8  207.48   17.00
  -4  -1  -8 1915.31  142.29
  -4  -1  -8 1794.12  142.09
   4   1   8 1739.63  142.89
  -5  -1  -8  758.92   58.79
  -5  -1  -8  780.72   59.39
   5   1   8  708.43   59.19
   5   1   8  737.13   60.49
  -6  -1  -8   45.60    5.40
   6   1   8   33.00    9.90
   6   1   8   36.30    6.30
  -7  -1  -8  818.82   63.49
  -7  -1  -8  796.02   64.19
   7   1   8  838.22   65.99
   7   1   8  764.32   63.49
  -8  -1  -8  197.68   18.10
  -8  -1  -8  186.18   19.20
   8   1   8  234.28   23.30
  -9  -1  -8   29.60    6.30
  -9  -1  -8   20.70    7.10
   9   1   8   41.40   12.30
  10  -2  -8   39.00    7.90
 -10   2   8   32.50    9.80
   9  -2  -8  214.58   19.70
   9  -2  -8  169.98   18.50
  -9   2   8  179.68   19.20
   8  -2  -8  130.49   14.40
   8  -2  -8  143.59   14.80
  -8   2   8  137.39   16.40
   7  -2  -8   60.49   10.00
   7  -2  -8   74.59    9.70
  -7   2   8   99.29   11.00
   6  -2  -8    7.20    3.50
   6  -2  -8   -0.60    4.00
  -6   2   8    6.60    7.70
  -6   2   8    6.60    8.60
   5  -2  -8 1188.58   93.59
   5  -2  -8 1133.49   94.29
  -5   2   8 1230.48   94.49
  -5   2   8 1241.68   94.79
   4  -2  -8  587.64   52.39
   4  -2  -8  651.43   52.49
  -4   2   8  741.03   53.19
   3  -2  -8  948.41   75.89
   3  -2  -8  844.12   75.79
  -3   2   8 1096.99   76.29
   2  -2  -8  807.42   66.19
   2  -2  -8  801.42   66.19
  -2   2   8  909.21   66.59
   1  -2  -8  473.15   36.80
   1  -2  -8  503.65   36.80
  -1   2   8  400.56   37.20
   0  -2  -8  394.26   31.50
   0  -2  -8  391.46   31.60
   0  -2  -8  418.56   31.10
   0   2   8  359.06   32.20
  -1  -2  -8 1199.78   94.29
  -1  -2  -8 1224.28   94.19
   1   2   8 1179.58   94.49
  -2  -2  -8  328.17   28.50
  -2  -2  -8  313.37   28.90
   2   2   8  377.26   29.90
   2   2   8  400.46   29.70
  -3  -2  -8 1614.64  112.49
  -3  -2  -8 1639.64  112.69
   3   2   8 1263.87  112.89
   3   2   8 1225.68  112.49
  -4  -2  -8 2167.68  170.08
  -4  -2  -8 2121.39  170.28
   4   2   8 2004.00  170.18
   4   2   8 2418.66  171.18
  -5  -2  -8  611.74   52.59
  -5  -2  -8  600.54   52.89
   5   2   8  747.13   54.69
   5   2   8  696.33   53.19
  -6  -2  -8  815.92   56.89
  -6  -2  -8  774.82   57.39
   6   2   8  630.54   58.49
   6   2   8  634.64   56.99
  -7  -2  -8   79.89   11.20
   7   2   8   77.39   13.40
   7   2   8   68.19   11.00
  -8  -2  -8  191.88   18.20
  -8  -2  -8  188.98   19.00
   8   2   8  217.08   24.90
  -9  -2  -8   93.79   12.50
  -9  -2  -8   89.59   13.30
   9   2   8  101.39   17.30
   9  -3  -8   10.80    7.70
   9  -3  -8   17.50    6.90
  -9   3   8   13.40   10.90
  -9   3   8   14.00    8.30
   8  -3  -8   20.00    6.80
   8  -3  -8   10.60    5.50
  -8   3   8   19.30    8.10
  -8   3   8   21.60   10.90
   7  -3  -8   58.19    8.30
   7  -3  -8   71.89    8.60
  -7   3   8   72.09   12.10
  -7   3   8   62.99    9.80
   6  -3  -8    8.30    4.80
  -6   3   8   22.90    5.00
  -6   3   8   34.00    9.80
  -6   3   8   29.80    7.40
   5  -3  -8  150.88   14.50
   5  -3  -8  168.28   14.90
  -5   3   8  144.99   18.10
   4  -3  -8  344.87   30.50
   4  -3  -8  410.76   31.00
  -4   3   8  369.76   32.40
   3  -3  -8  188.88   17.00
   3  -3  -8  204.88   17.30
   2  -3  -8  112.39   11.30
   2  -3  -8  124.39   11.70
  -2   3   8  143.39   15.20
   1  -3  -8  616.44   48.60
   1  -3  -8  616.54   48.40
   1  -3  -8  651.83   47.90
  -1   3   8  540.35   49.50
   0  -3  -8  914.31   66.59
   0   3   8  732.23   66.19
   0   3   8  883.91   67.19
  -1  -3  -8 1299.57  103.49
   1   3   8 1359.76  103.99
   1   3   8 1295.07  103.59
   2   3   8  441.26   36.60
   2   3   8  435.86   36.20
  -3  -3  -8  198.98   16.20
   3   3   8  169.98   18.90
   3   3   8  174.88   18.30
  -4  -3  -8 1355.66  101.69
   4   3   8 1184.98  101.89
   4   3   8 1332.97  102.79
  -5  -3  -8  164.18   14.60
   5   3   8  114.79   22.10
  -6  -3  -8   20.30    6.00
  -6  -3  -8   20.20    6.10
   6   3   8   22.70   11.20
   6   3   8   25.10    8.10
  -7  -3  -8   24.60    6.80
  -7  -3  -8   15.10    6.20
   7   3   8   14.10   12.70
   7   3   8    2.90    7.70
  -8  -3  -8  235.58   22.50
  -8  -3  -8  212.98   21.80
   8   3   8  281.17   28.60
   8  -4  -8   26.30    6.80
  -8   4   8   37.20   10.60
  -8   4   8   34.60   13.20
  -8   4   8   28.10    7.70
   7  -4  -8   76.79   10.70
  -7   4   8   54.79    9.20
   6  -4  -8    3.40    4.80
   6  -4  -8    0.50    5.60
  -6   4   8    4.10    4.10
  -6   4   8    2.00   11.20
   5  -4  -8   38.80    6.20
   5  -4  -8   40.00    6.80
  -5   4   8   32.20   11.10
   4  -4  -8  117.29   11.60
   4  -4  -8  117.29   12.50
  -4   4   8   95.39   16.90
   3  -4  -8  154.78   14.10
  -3   4   8  199.18   18.90
  -3   4   8  142.79   13.50
   2  -4  -8  154.68   16.10
  -2   4   8  177.08   15.60
  -2   4   8  220.28   22.20
  -2   4   8  174.68   15.00
   1  -4  -8  346.97   28.20
   1  -4  -8  367.56   27.20
  -1   4   8  285.97   27.40
   0  -4  -8 1035.50   81.99
  -1  -4  -8  136.99   13.30
  -1  -4  -8  134.89   15.30
   1   4   8  171.38   15.50
  -2  -4  -8   44.50    5.90
  -2  -4  -8   41.80    6.90
   2   4   8   64.29   18.20
   2   4   8   53.39    9.40
  -3  -4  -8  142.09   13.10
  -3  -4  -8  157.08   12.70
   3   4   8   90.59   15.80
   3   4   8   96.49   15.70
  -4  -4  -8  142.59   13.40
  -4  -4  -8  114.29   12.90
   4   4   8  118.79   17.50
   4   4   8  125.89   18.50
  -5  -4  -8  351.86   33.00
  -5  -4  -8  406.46   33.30
   5   4   8  426.06   36.10
   5   4   8  396.96   35.20
  -6  -4  -8    9.10    6.70
   6   4   8   36.70   13.70
   6   4   8   33.70   10.60
  -7  -4  -8    9.10    7.00
  -7  -4  -8   16.50    7.40
   7   4   8    6.60   14.40
   7   4   8    8.50   10.00
   6  -5  -8   25.10    6.00
   6  -5  -8   26.40    7.50
  -6   5   8   50.29   13.90
  -6   5   8    6.90    8.80
   5  -5  -8   48.30    7.10
   5  -5  -8   40.50    7.80
  -5   5   8   55.39   13.20
   4  -5  -8   95.69   11.60
  -4   5   8  117.49   18.60
  -4   5   8   73.99   10.60
   3  -5  -8   60.39    8.30
  -3   5   8   84.39   13.70
  -3   5   8   56.99    9.60
   2  -5  -8   27.60    4.70
   2  -5  -8   19.30    6.10
  -2   5   8   33.40   11.60
  -2   5   8   22.20    9.50
   1  -5  -8   23.00    4.60
   1  -5  -8   23.70    5.80
  -1   5   8   42.00    8.70
  -1   5   8   54.49   12.00
   0  -5  -8   49.70    6.80
   0  -5  -8   45.80    7.30
   0   5   8   42.60   10.30
   0   5   8   43.00   11.90
  -1  -5  -8   82.89    8.40
  -1  -5  -8   80.89   10.60
   1   5   8   72.79   13.80
   1   5   8   69.19   12.70
  -2  -5  -8   61.29    8.40
  -2  -5  -8   66.29    9.30
   2   5   8   82.69   14.20
   2   5   8  106.89   15.30
  -3  -5  -8  131.59   14.90
  -3  -5  -8  147.99   13.30
   3   5   8  122.19   19.50
   3   5   8  145.59   22.30
  -4  -5  -8   38.20    6.30
  -4  -5  -8   26.50    7.80
   4   5   8   35.60   13.10
   4   5   8   36.60   13.30
  -5  -5  -8    8.90    6.10
  -5  -5  -8   13.00    6.60
   5   5   8   11.10   11.90
   5   5   8   15.40   13.80
   4  -6  -8   38.00    8.50
   4  -6  -8   57.09    7.20
   3  -6  -8   99.09   10.30
  -3   6   8   62.49   11.70
  -3   6   8   90.49   16.90
   2  -6  -8   89.19   12.40
   2  -6  -8   94.49   10.10
  -2   6   8   77.59   14.60
  -2   6   8  131.99   21.20
   1  -6  -8   60.99    7.60
   1  -6  -8   44.00    8.10
  -1   6   8   53.19   12.30
  -1   6   8   71.79   14.60
   0  -6  -8   52.09    8.60
   0  -6  -8   64.79    7.30
   0   6   8   54.29   14.80
   0   6   8   52.69   13.30
  -1  -6  -8   58.69    6.80
  -1  -6  -8   49.30    8.70
   1   6   8   63.49   15.70
   1   6   8   49.60   15.10
  -2  -6  -8   16.90    4.50
  -2  -6  -8   16.60    7.80
   2   6   8   14.40   14.60
   2   6   8   10.10   13.90
   3   6   8   35.40   16.90
   3   6   8   25.50   14.40
   3   6  -9   -3.30   11.60
  -3  -6   9    3.30    6.30
  -3  -6   9    1.70    9.00
  -2  -6   9   13.50    8.50
   1   6  -9   11.10   10.50
  -1  -6   9   13.10    5.90
  -1  -6   9   10.10    8.10
   0   6  -9   36.20   12.00
   0  -6   9   39.20   10.70
  -1   6  -9    5.70   15.50
  -1   6  -9   17.30    6.40
   1  -6   9   11.30    5.20
  -2   6  -9   27.40   12.60
  -2   6  -9   35.70    7.00
   2  -6   9   48.10    6.20
   2  -6   9   29.80    9.50
   6   5  -9    4.20   13.90
  -6  -5   9    6.50    9.00
  -6  -5   9    9.20    6.50
   5   5  -9   41.20   12.90
  -5  -5   9   54.59   10.20
  -5  -5   9   58.29    8.50
   4   5  -9    1.90   10.40
  -4  -5   9   10.20    7.90
  -4  -5   9   12.20    5.70
   3   5  -9   73.29   14.10
  -3  -5   9  104.79   10.80
  -3  -5   9  111.29   14.00
   2   5  -9   90.19   16.10
   2   5  -9   88.79    8.60
  -2  -5   9   96.69   13.30
  -2  -5   9  104.09   11.00
   1   5  -9   62.19   11.60
   1   5  -9   64.79    7.10
  -1  -5   9   70.09    8.50
  -1  -5   9   60.19    9.80
   0   5  -9   24.10    5.00
   0   5  -9   27.70   10.30
   0  -5   9   44.10    8.30
   0  -5   9   44.40    5.80
  -1   5  -9  101.49   17.10
  -1   5  -9  100.19   11.80
   1  -5   9  103.19   10.10
   1  -5   9  100.69   13.70
  -2   5  -9   57.39   12.60
  -2   5  -9   60.79    8.80
   2  -5   9   59.99   10.00
   2  -5   9   69.09    7.20
  -3   5  -9  166.28   22.70
  -3   5  -9  198.78   18.90
   3  -5   9  191.48   19.70
   3  -5   9  194.08   16.10
  -4   5  -9   51.99    8.40
  -4   5  -9   38.70    5.70
  -4   5  -9   34.30   13.70
   4  -5   9   25.40    8.60
  -5   5  -9   80.39   22.60
  -5   5  -9   86.59   11.50
   5  -5   9   89.59   14.50
   8   4  -9    5.30   13.30
   8   4  -9    1.40    5.20
  -8  -4   9    3.00    7.70
  -8  -4   9    1.60    6.90
   7   4  -9   20.40   13.60
   7   4  -9   13.50    5.30
  -7  -4   9   17.60    6.30
  -7  -4   9   24.30    7.90
   6   4  -9   85.09    9.50
   6   4  -9   91.79   16.50
  -6  -4   9   79.49   10.60
   5   4  -9   39.40   11.20
   5   4  -9   43.40    6.70
  -5  -4   9   42.30    6.60
   4   4  -9  227.38   24.60
  -4  -4   9  269.27   21.40
   3   4  -9  190.98   16.80
   3   4  -9  186.78   20.90
  -3  -4   9  213.58   20.40
  -3  -4   9  207.98   17.10
   2   4  -9   64.79    6.80
   2   4  -9   70.49   12.20
  -2  -4   9   48.50    7.00
  -2  -4   9   42.10    8.10
   1   4  -9  131.29   15.40
   1   4  -9  119.99   12.50
  -1  -4   9  127.39   11.30
  -1  -4   9  115.09   13.50
   0   4  -9   38.90    8.70
   0  -4   9   17.90    6.20
   0  -4   9   21.00    4.00
  -1   4  -9  271.37   28.60
  -1   4  -9  304.37   26.90
   1  -4   9  336.47   25.50
   1  -4   9  346.17   27.60
  -2   4  -9  107.09   16.20
  -2   4  -9  118.29   13.20
   2  -4   9  139.09   14.40
   2  -4   9  133.99   10.80
  -3   4  -9   25.70   10.20
  -3   4  -9   27.50    6.30
   3  -4   9   21.20    6.70
   3  -4   9   35.50    4.50
  -4   4  -9  202.88   28.00
  -4   4  -9  223.88   20.90
  -4   4  -9  301.37   25.20
   4  -4   9  292.27   24.00
   4  -4   9  297.07   24.70
  -5   4  -9   43.10    7.60
   5  -4   9   47.30    8.90
   5  -4   9   44.70    9.20
  -6   4  -9  190.78   19.90
   6  -4   9  205.08   20.20
   6  -4   9  208.78   22.10
   9   3  -9   24.80    7.20
   9   3  -9   22.00   14.00
  -9  -3   9   30.60   13.40
   8   3  -9   84.89   14.90
   8   3  -9   88.99   14.50
  -8  -3   9   72.29   10.20
   7   3  -9   18.50    4.90
   7   3  -9   12.70   11.30
  -7  -3   9    2.00    5.60
  -7  -3   9    1.10    5.90
   6   3  -9  200.98   17.00
   6   3  -9  184.18   20.30
  -6  -3   9  184.38   18.20
  -6  -3   9  185.08   17.30
   5   3  -9    5.10   11.10
  -5  -3   9   21.90    5.90
  -5  -3   9   17.80    4.70
   4   3  -9   35.10    8.50
   4   3  -9   38.30    5.20
  -4  -3   9   43.40    6.10
  -4  -3   9   36.10    6.50
   3   3  -9 1299.87  109.49
   3   3  -9 1300.27  108.39
  -3  -3   9 1527.15  109.09
  -3  -3   9 1409.66  108.69
   2   3  -9  225.78   17.60
   2   3  -9  226.58   19.70
  -2  -3   9  193.68   17.00
  -2  -3   9  184.68   18.40
  -1  -3   9  660.53   52.99
   0   3  -9 1215.38   97.09
   0   3  -9 1256.87   96.29
   0  -3   9 1189.58   96.49
   0  -3   9 1226.18   95.49
  -1   3  -9  173.58   15.40
  -1   3  -9  175.78   13.10
  -1   3  -9  181.08   17.30
   1  -3   9  151.58   15.40
   1  -3   9  140.29   13.10
  -2   3  -9  378.76   31.00
  -2   3  -9  346.17   33.00
   2  -3   9  395.96   31.30
   3  -3   9  375.46   36.10
   3  -3   9  407.36   32.80
   4  -3   9   61.79   10.90
   4  -3   9   58.19    9.30
  -5   3  -9  477.25   38.50
   5  -3   9  456.55   39.90
  -6   3  -9   35.40    6.70
   6  -3   9   16.50    6.40
   6  -3   9   16.70    8.20
  -7   3  -9   25.10    7.30
  -7   3  -9   30.20    3.70
   7  -3   9   31.90    9.60
   7  -3   9   34.20    8.50
   8  -3   9  100.09   13.50
   9   2  -9   15.10   11.30
   9   2  -9    9.80    5.90
  -9  -2   9   15.70    7.10
   8   2  -9   68.59   10.20
   8   2  -9   91.79   13.40
  -8  -2   9   52.59    9.00
   7   2  -9  176.28   15.20
  -7  -2   9  147.29   15.20
  -7  -2   9  151.18   15.20
   6   2  -9  179.48   17.80
   6   2  -9  169.38   15.30
  -6  -2   9  160.88   15.20
  -6  -2   9  156.68   15.60
   5   2  -9  727.53   62.39
   5   2  -9  728.63   63.29
  -5  -2   9  867.71   62.49
  -5  -2   9  829.42   62.69
   4   2  -9  136.69   15.90
   4   2  -9  131.39   14.20
  -4  -2   9  187.08   15.10
  -4  -2   9  188.78   14.10
   3   2  -9  189.78   17.50
   3   2  -9  175.28   16.20
  -3  -2   9  206.88   17.10
  -3  -2   9  191.38   16.30
   2   2  -9 2623.54  206.48
   2   2  -9 2533.85  205.98
  -2  -2   9 2712.73  205.48
  -2  -2   9 2679.03  206.18
   1   2  -9  353.56   28.70
   1   2  -9  354.16   28.10
  -1  -2   9  341.07   28.20
  -1  -2   9  324.07   27.00
   0   2  -9 1431.36  116.89
   0   2  -9 1446.56  116.49
   0  -2   9 1568.94  115.49
  -1   2  -9 2883.11  227.98
  -1   2  -9 3073.19  227.48
   1  -2   9 2932.21  227.48
   1  -2   9 2758.92  227.68
  -2   2  -9  364.96   26.80
   2  -2   9  304.17   27.20
   2  -2   9  302.37   26.90
  -3   2  -9  796.42   61.59
   3  -2   9  778.02   62.29
   3  -2   9  749.33   61.59
  -4   2  -9 2341.37  163.98
   4  -2   9 1901.01  163.88
   4  -2   9 2039.90  164.78
  -5   2  -9   82.69   10.10
   5  -2   9   78.39   12.30
   5  -2   9   69.49    9.80
  -6   2  -9  311.17   26.50
  -6   2  -9  385.86   28.80
   6  -2   9  323.37   30.10
  -7   2  -9   88.69   11.80
  -7   2  -9   74.49    7.60
   7  -2   9  116.89   14.60
  -8   2  -9    4.60    6.40
  -8   2  -9    9.90    3.20
   8  -2   9    7.70    8.40
   8  -2   9   13.50    6.10
  10   1  -9   84.69   13.60
  10   1  -9  119.39   18.50
   9   1  -9  193.08   20.10
   9   1  -9  233.98   23.70
  -9  -1   9  230.28   21.20
   8   1  -9  157.98   15.60
   8   1  -9  181.48   17.90
  -8  -1   9  137.59   16.20
   7   1  -9   19.00    5.00
   7   1  -9   27.60    8.20
  -7  -1   9   10.50    5.40
   6   1  -9  592.04   45.60
   6   1  -9  497.25   42.50
  -6  -1   9  485.25   42.40
  -6  -1   9  550.14   42.60
   5   1  -9  330.07   24.70
  -5  -1   9  285.77   24.50
  -5  -1   9  272.87   24.80
   4   1  -9  919.61   68.69
  -4  -1   9  816.42   68.79
  -4  -1   9  872.81   68.49
   3   1  -9  201.68   15.40
  -3  -1   9  170.48   16.20
  -3  -1   9  159.58   14.80
   2   1  -9  314.97   27.50
  -2  -1   9  352.46   27.90
  -2  -1   9  343.97   26.90
   1   1  -9 2434.16  189.98
   1   1  -9 2389.46  189.98
  -1  -1   9 2386.36  189.28
  -1  -1   9 2418.56  189.98
  -1  -1   9 2524.35  189.28
   0   1  -9 2510.15  187.48
   0   1  -9 2700.23  187.68
   0  -1   9 2336.57  186.58
   0  -1   9 2273.17  187.38
   0  -1   9 2251.87  186.58
   0  -1   9 2320.97  187.48
   1  -1   9  103.39   10.40
   1  -1   9  101.29   10.80
  -2   1  -9 1600.74  136.29
   2  -1   9 1827.72  136.49
   2  -1   9 1795.42  136.79
  -3   1  -9 2335.97  182.38
   3  -1   9 2383.36  182.48
   3  -1   9 2279.17  182.98
  -4   1  -9 3079.49  238.48
   4  -1   9 3124.39  239.38
   4  -1   9 2957.30  238.38
  -5   1  -9  455.55   35.60
  -5   1  -9  450.45   37.70
  -6   1  -9  142.59   14.40
  -6   1  -9  118.79   11.60
   6  -1   9  163.58   16.60
   6  -1   9  154.58   13.70
  -7   1  -9  375.76   34.90
  -7   1  -9  450.35   36.50
   7  -1   9  480.05   38.40
   7  -1   9  462.75   35.90
  -8   1  -9   81.29    8.60
  -8   1  -9   92.49   12.30
   8  -1   9   86.09   10.40
   8  -1   9   83.29   15.00
  -9   1  -9   62.09    9.40
  -9   1  -9   64.39    8.10
   9  -1   9   57.69   11.50
  10   0  -9  111.79   13.90
  10   0  -9   89.79   14.60
 -10   0   9   96.59   12.30
   9   0  -9  133.59   17.30
   9   0  -9  123.09   14.30
  -9   0   9  118.69   15.30
   8   0  -9  142.99   16.00
   8   0  -9  116.79   13.10
  -8   0   9  117.09   14.10
   7   0  -9   17.60    7.60
   7   0  -9   13.50    4.80
  -7   0   9   24.20    8.40
  -7   0   9   15.70    5.40
   6   0  -9   83.09    9.70
   6   0  -9   86.69   10.60
  -6   0   9   92.59   10.40
  -6   0   9   84.19   11.00
   5   0  -9 2715.73  235.98
   5   0  -9 3126.49  236.38
  -5   0   9 3194.48  236.18
  -5   0   9 3072.09  236.18
   4   0  -9   34.10    5.10
   4   0  -9   22.60    4.10
  -4   0   9   30.10    4.70
  -4   0   9   32.80    6.00
   3   0  -9    4.30    2.90
   3   0  -9    0.80    2.70
  -3   0   9   14.10    5.20
  -3   0   9    4.50    3.30
   2   0  -9 2982.90  229.78
   2   0  -9 3033.80  229.78
   2   0  -9 2961.40  230.18
  -2   0   9 2816.52  230.18
   1   0  -9 3267.07  254.87
   1   0  -9 3358.36  254.67
   1   0  -9 3396.96  254.57
  -1   0   9 3130.59  254.27
  -1   0   9 3179.08  254.87
   0   0  -9 3020.20  254.67
   0   0  -9 3372.66  255.27
   0   0   9 3372.86  254.67
   0   0   9 3193.38  255.07
   0   0   9 3401.26  255.27
  -1   0  -9  537.25   44.70
  -1   0  -9  613.54   45.60
   1   0   9  613.24   45.80
   1   0   9  521.75   45.40
  -2   0  -9  352.56   27.40
   2   0   9  360.76   28.80
   2   0   9  367.76   28.80
   2   0   9  313.07   27.20
  -3   0  -9 2247.78  179.18
  -3   0  -9 2399.16  179.88
   3   0   9 2271.67  179.78
   3   0   9 2322.07  178.98
   3   0   9 2261.67  180.28
  -4   0  -9  122.89   11.60
  -4   0  -9  117.09    9.80
   4   0   9  115.59    9.60
   4   0   9  109.49   13.40
   4   0   9  105.69   12.10
  -5   0  -9    1.20    4.00
  -5   0  -9    3.80    2.60
   5   0   9    2.70    6.90
   5   0   9    7.70    4.70
  -6   0  -9  338.67   27.50
  -6   0  -9  343.37   28.80
   6   0   9  345.87   28.40
   6   0   9  344.47   30.80
  -7   0  -9  480.15   39.70
  -7   0  -9  465.05   38.40
   7   0   9  502.55   41.70
   7   0   9  482.45   38.90
  -8   0  -9  247.48   20.70
  -8   0  -9  243.98   22.60
   8   0   9  245.38   25.40
  -9   0  -9   96.59   16.00
  -9   0  -9   99.79   11.00
   9   0   9   87.59   18.00
  10  -1  -9   96.29   16.60
  10  -1  -9   96.49   14.40
 -10   1   9  107.89   19.70
   9  -1  -9  217.08   21.90
   9  -1  -9  227.68   20.30
  -9   1   9  185.68   20.60
   8  -1  -9  120.49   13.50
   8  -1  -9  116.29   15.60
  -8   1   9  166.68   14.90
   7  -1  -9    5.20    6.30
   7  -1  -9   13.00    4.90
  -7   1   9   23.20    5.90
  -7   1   9   22.60    6.80
   6  -1  -9  461.65   38.60
  -6   1   9  489.95   39.10
  -6   1   9  471.15   38.60
   5  -1  -9  261.97   25.80
  -5   1   9  349.37   27.10
  -5   1   9  331.87   26.10
   4  -1  -9  838.52   67.89
  -4   1   9  840.02   67.99
  -4   1   9  893.41   67.69
   3  -1  -9  157.18   14.70
   3  -1  -9  161.78   14.80
  -3   1   9  182.48   16.20
  -3   1   9  179.48   14.70
   2  -1  -9  338.97   26.00
   2  -1  -9  339.37   25.80
  -2   1   9  273.47   26.50
   1  -1  -9 2261.77  171.28
   1  -1  -9 2186.58  170.98
  -1   1   9 2126.69  171.28
   0  -1  -9 2339.87  172.38
   0  -1  -9 2184.88  172.08
   0  -1  -9 2029.80  171.98
   0   1   9 2229.48  172.28
   0   1   9 2245.18  172.08
  -1  -1  -9   94.29    8.20
  -1  -1  -9   86.19    9.60
  -2  -1  -9 1867.11  132.19
  -2  -1  -9 1819.82  131.59
   2   1   9 1508.25  132.09
   2   1   9 1548.05  131.99
  -3  -1  -9 2329.47  173.78
  -3  -1  -9 2247.28  173.28
   3   1   9 2187.38  174.18
   3   1   9 2123.79  173.68
  -4  -1  -9 2910.01  235.98
  -4  -1  -9 3202.88  236.48
   4   1   9 3110.89  237.08
   4   1   9 2886.01  236.28
  -5  -1  -9  645.94   44.50
  -5  -1  -9  625.54   43.60
   5   1   9  455.35   45.50
   5   1   9  464.95   44.30
  -6  -1  -9  153.08   13.50
  -6  -1  -9  161.68   15.30
   6   1   9  147.69   18.00
   6   1   9  144.29   15.20
  -7  -1  -9  482.25   37.20
  -7  -1  -9  467.55   38.10
   7   1   9  444.76   40.20
   7   1   9  448.16   37.60
  -8  -1  -9   85.79   12.50
  -8  -1  -9   98.59   10.90
   8   1   9  105.39   17.80
  -9  -1  -9   61.49    9.70
  -9  -1  -9   69.49    8.50
   9   1   9   64.49   14.60
   9  -2  -9    9.10    5.80
   9  -2  -9   11.20    8.10
  -9   2   9    3.80    6.80
   8  -2  -9   56.59    8.40
   8  -2  -9   35.40    7.30
  -8   2   9   59.49    8.60
  -8   2   9   73.69   10.20
   7  -2  -9  135.39   15.60
   7  -2  -9  169.98   14.80
  -7   2   9  155.38   16.10
  -7   2   9  181.38   18.50
   6  -2  -9  151.38   15.10
   6  -2  -9  159.08   13.90
  -6   2   9  154.38   16.00
  -6   2   9  181.48   18.10
   5  -2  -9  821.02   64.39
   5  -2  -9  856.71   63.19
  -5   2   9  748.53   64.39
  -5   2   9  804.02   65.09
   4  -2  -9  166.38   15.20
   4  -2  -9  187.08   15.30
  -4   2   9  148.39   17.90
   3  -2  -9  222.58   16.80
   3  -2  -9  166.88   16.50
  -3   2   9  189.28   18.40
   2  -2  -9 2795.02  205.38
   2  -2  -9 2605.34  205.38
  -2   2   9 2489.05  205.48
   1  -2  -9  342.17   29.10
   1  -2  -9  381.36   29.00
  -1   2   9  348.97   29.80
   0  -2  -9 1874.21  135.49
   0  -2  -9 1800.52  135.59
   0   2   9 1518.75  135.59
  -1  -2  -9 2986.40  226.88
  -1  -2  -9 2873.81  226.68
   1   2   9 3067.49  227.08
   1   2   9 2698.23  226.78
  -2  -2  -9  334.07   28.10
  -2  -2  -9  299.47   27.30
   2   2   9  362.36   28.50
   2   2   9  359.86   28.70
  -3  -2  -9  807.42   62.29
  -3  -2  -9  762.62   61.69
   3   2   9  799.32   62.79
   3   2   9  758.72   62.39
  -4  -2  -9 2168.48  167.08
  -4  -2  -9 2098.89  167.28
   4   2   9 2142.99  167.18
  -5  -2  -9   81.39    9.20
  -5  -2  -9   78.79   10.70
   5   2   9   89.29   13.70
  -6  -2  -9  343.27   30.30
  -6  -2  -9  343.57   31.00
   6   2   9  411.36   33.50
   6   2   9  381.46   31.20
  -7  -2  -9  132.39   16.90
  -7  -2  -9  140.19   14.40
   7   2   9  127.39   19.20
   7   2   9   92.39   14.20
  -8  -2  -9   14.20    5.90
  -8  -2  -9   17.70    7.20
   8   2   9   12.70   12.80
   9  -3  -9   16.00    7.40
   9  -3  -9   11.00    7.70
  -9   3   9   12.30   14.80
  -9   3   9   13.70   11.80
   8  -3  -9   58.39    9.30
   8  -3  -9   86.09   10.10
  -8   3   9   87.99   13.60
  -8   3   9   86.19   11.70
   7  -3  -9    6.70    5.00
   7  -3  -9    8.90    3.60
  -7   3   9    7.10    7.20
  -7   3   9   11.30    5.30
  -7   3   9    7.10   10.20
   6  -3  -9  169.08   17.80
  -6   3   9  241.08   22.50
  -6   3   9  194.78   19.40
   5  -3  -9   23.70    5.70
   5  -3  -9   12.00    5.60
  -5   3   9   15.60    9.00
   4  -3  -9   33.50    5.70
   4  -3  -9   43.10    6.80
  -4   3   9   48.10    9.80
   3  -3  -9 1486.95  117.79
   3  -3  -9 1548.84  117.89
  -3   3   9 1464.95  118.39
   2  -3  -9  176.08   15.70
   2  -3  -9  176.78   15.60
   1  -3  -9  638.44   52.29
   1  -3  -9  694.23   51.49
   1  -3  -9  630.54   52.19
   0  -3  -9 1156.58   95.09
   0  -3  -9 1163.88   94.99
   0   3   9 1308.47   95.79
  -1  -3  -9  155.08   14.10
  -1  -3  -9  156.78   14.20
   1   3   9  177.48   16.90
   1   3   9  143.99   14.80
  -2  -3  -9  405.36   32.50
  -2  -3  -9  382.56   31.30
   2   3   9  351.46   32.00
   2   3   9  397.86   33.00
  -3  -3  -9  408.96   38.60
  -3  -3  -9  436.76   38.90
   3   3   9  542.45   40.10
   3   3   9  537.05   40.20
  -4  -3  -9   75.99    9.30
  -4  -3  -9   63.59    8.90
   4   3   9   88.89   14.60
   4   3   9   83.99   13.80
  -5  -3  -9  523.45   43.80
  -5  -3  -9  452.95   41.10
   5   3   9  535.95   42.90
  -6  -3  -9   24.00    6.30
  -6  -3  -9   23.20    6.90
   6   3   9   40.40    8.70
   6   3   9   43.80   12.30
  -7  -3  -9   35.20    7.40
  -7  -3  -9   32.50    7.90
   7   3   9   26.80   13.40
   7   3   9   41.20    9.20
  -8  -3  -9   90.49   13.20
  -8  -3  -9   98.09   14.60
   8  -4  -9    0.90    5.80
  -8   4   9    7.00   11.00
  -8   4   9    8.70   14.00
   7  -4  -9   15.20    6.00
  -7   4   9   10.30    9.10
  -7   4   9   17.60   12.20
   6  -4  -9   77.29   10.40
   6  -4  -9   64.59    9.30
  -6   4   9  119.49   19.10
   5  -4  -9   35.80    6.20
   5  -4  -9   40.90    7.00
  -5   4   9   45.10   11.40
   4  -4  -9  240.78   21.60
   4  -4  -9  251.47   22.20
  -4   4   9  265.27   26.00
   3  -4  -9  197.58   18.50
   3  -4  -9  231.18   19.10
  -3   4   9  210.78   22.90
   2  -4  -9   51.39    7.90
  -2   4   9   78.09   12.10
   1  -4  -9   92.99   11.70
   1  -4  -9  106.79   11.10
  -1   4   9  112.99    9.60
  -1   4   9   92.79   10.40
   0  -4  -9   20.70    4.50
   0  -4  -9   15.50    5.10
   0   4   9   27.90    6.60
   0   4   9   34.00   10.40
  -1  -4  -9  372.46   28.10
  -1  -4  -9  371.66   28.50
   1   4   9  335.57   30.80
   1   4   9  285.37   28.70
  -2  -4  -9  156.68   13.90
  -2  -4  -9  146.29   14.20
   2   4   9  154.18   19.20
   2   4   9  125.99   16.20
  -3  -4  -9   31.70    6.60
  -3  -4  -9   42.00    6.40
   3   4   9   29.20   10.60
   3   4   9   31.30   10.20
  -4  -4  -9  341.97   26.60
  -4  -4  -9  302.17   26.50
   4   4   9  302.67   29.90
   4   4   9  280.57   31.80
  -5  -4  -9   50.99    8.30
  -5  -4  -9   39.00    8.10
   5   4   9   67.89   14.80
   5   4   9   53.69   12.20
  -6  -4  -9  256.37   23.00
  -6  -4  -9  223.78   22.10
   6   4   9  228.98   27.00
   6  -5  -9   11.90    5.60
   6  -5  -9    9.80    8.10
  -6   5   9   11.80   14.10
   5  -5  -9   43.30    6.80
   5  -5  -9   42.80    8.50
  -5   5   9   66.39   14.60
   4  -5  -9    6.30    5.50
  -4   5   9   15.70   12.40
   3  -5  -9  102.19   10.90
   3  -5  -9  103.39   12.10
  -3   5   9   91.09   15.10
   2  -5  -9   92.59    9.90
   2  -5  -9   85.99   11.40
  -2   5   9   70.49   10.70
  -2   5   9  129.79   18.60
   1  -5  -9   69.89    9.70
   1  -5  -9   73.49    8.40
  -1   5   9   48.50    9.60
  -1   5   9   67.09   13.30
   0  -5  -9   40.30    7.00
   0  -5  -9   45.20    5.80
   0   5   9   34.80   12.40
   0   5   9   21.60    9.20
  -1  -5  -9  104.79   10.70
  -1  -5  -9   86.99   12.20
   1   5   9  106.79   14.40
   1   5   9  136.99   20.00
  -2  -5  -9   69.99    9.40
  -2  -5  -9   68.89    9.30
   2   5   9   70.89   14.30
   2   5   9   76.29   12.80
  -3  -5  -9  187.98   21.10
  -3  -5  -9  218.78   20.00
   3   5   9  246.98   24.80
   3   5   9  279.67   27.10
  -4  -5  -9   32.20    8.10
  -4  -5  -9   46.60    7.20
   4   5   9   51.19   14.80
  -5  -5  -9   87.49   13.00
   5   5   9  101.19   17.20
   5   5   9   81.29   15.80
   3  -6  -9   -2.10    5.00
   3  -6  -9   -1.30    5.80
  -3   6   9    5.70   16.60
   2  -6  -9    5.10    4.40
   2  -6  -9    6.40   11.50
  -2   6   9   -6.20    8.50
   1  -6  -9   11.30    6.70
   1  -6  -9    6.50    4.10
  -1   6   9   15.10   10.00
  -1   6   9    9.40   18.70
   0  -6  -9   34.20    8.20
   0  -6  -9   49.30    6.00
   0   6   9   61.79   16.80
   0   6   9   42.90   12.80
  -1  -6  -9   12.30    4.10
  -1  -6  -9   14.80   12.10
   1   6   9   14.60   20.20
   1   6   9   15.00   12.30
  -2  -6  -9   50.69    6.20
  -2  -6  -9   43.90    8.80
   2   6   9   39.30   13.80
   2   6 -10   33.50   13.00
  -2  -6  10   59.59    8.10
   1   6 -10   44.90   12.50
  -1  -6  10   75.69   10.60
  -1  -6  10   59.49   12.10
   0   6 -10   10.40   11.10
   0  -6  10    3.90    5.30
   0  -6  10    2.80    8.40
   6   5 -10   41.30   16.20
  -6  -5  10   66.79   11.90
  -6  -5  10   56.19    8.90
   5   5 -10   46.40   13.90
  -5  -5  10   62.19   11.20
  -5  -5  10   69.49    8.90
   4   5 -10   16.60   10.80
   4   5 -10    9.40    2.80
  -4  -5  10    7.70    5.60
  -4  -5  10   12.00    7.90
   3   5 -10    6.00   10.50
   3   5 -10    9.70    3.00
  -3  -5  10    7.60    7.50
   2   5 -10   58.49    7.10
   2   5 -10   58.09   11.90
  -2  -5  10   78.89   12.30
   1   5 -10   91.99   16.10
   1   5 -10   71.59   10.50
  -1  -5  10  120.09   10.60
  -1  -5  10  104.19   14.00
   0   5 -10  115.59   12.00
   0   5 -10  122.89   17.30
   0  -5  10  112.39   15.00
   0  -5  10  115.09   11.40
  -1   5 -10   30.90   10.90
  -1   5 -10   43.20    7.20
   1  -5  10   69.09    9.90
   1  -5  10   50.09    6.60
  -2   5 -10   71.79   14.30
  -2   5 -10   74.49   10.20
   2  -5  10   85.59    8.30
   2  -5  10   89.79   13.50
  -3   5 -10  112.99   16.10
  -3   5 -10   95.29   16.70
   3  -5  10  110.89    9.90
   3  -5  10   98.09   14.80
  -4   5 -10   24.30    8.00
  -4   5 -10    3.80   12.80
   4  -5  10   12.20    8.20
   7   4 -10   15.90   13.50
   7   4 -10   17.60    5.40
  -7  -4  10   25.20    8.70
  -7  -4  10   19.90    7.00
   6   4 -10   82.79   10.10
   6   4 -10   71.89   14.80
  -6  -4  10  102.49   11.30
  -6  -4  10   97.39   14.20
   5   4 -10  215.08   17.70
   5   4 -10  186.28   22.30
  -5  -4  10  197.28   18.20
  -5  -4  10  200.98   20.20
   4   4 -10   82.39    8.40
   4   4 -10   81.69   14.20
  -4  -4  10   64.09    9.00
  -4  -4  10   58.29    9.50
   3   4 -10    5.80    8.10
   3   4 -10   13.10    3.70
  -3  -4  10   12.40    6.50
   2   4 -10  526.95   43.20
   2   4 -10  503.95   45.40
  -2  -4  10  594.44   43.00
  -2  -4  10  528.65   44.30
   1   4 -10  203.88   16.40
   1   4 -10  227.38   20.20
  -1  -4  10  152.28   17.60
  -1  -4  10  167.88   15.70
   0   4 -10   50.19    7.20
   0   4 -10   50.79   10.50
   0  -4  10   50.29    8.30
   0  -4  10   64.49    7.60
  -1   4 -10   37.50    8.80
   1  -4  10   11.40    6.10
   1  -4  10   15.70    3.00
  -2   4 -10  129.49   17.80
  -2   4 -10  122.49   12.00
  -2   4 -10  142.59   15.60
   2  -4  10  175.48   15.90
   2  -4  10  171.48   12.20
  -3   4 -10  137.29   19.40
  -3   4 -10  159.78   15.50
   3  -4  10  114.19   15.20
  -4   4 -10  142.79   20.90
   4  -4  10  104.99   14.60
   4  -4  10  102.59   14.10
  -5   4 -10  132.39   15.90
   5  -4  10  123.79   15.80
   5  -4  10  139.19   17.20
  -6   4 -10  108.59   15.10
   6  -4  10  112.39   16.40
   6  -4  10   99.89   14.50
   8   3 -10   35.70   13.00
   8   3 -10   22.40    6.50
  -8  -3  10   34.60    7.90
  -8  -3  10   37.70    7.70
   7   3 -10  217.38   24.00
   7   3 -10  186.58   18.70
  -7  -3  10  222.28   19.60
  -7  -3  10  212.88   20.40
   6   3 -10  357.26   32.70
   6   3 -10  404.06   30.70
  -6  -3  10  360.86   31.50
  -6  -3  10  350.96   30.70
   5   3 -10    8.50    4.00
   5   3 -10    6.90    8.70
  -5  -3  10   13.70    5.90
  -5  -3  10   13.50    4.70
   4   3 -10  812.42   67.29
   4   3 -10  838.62   65.89
  -4  -3  10  875.91   65.69
  -4  -3  10  798.72   66.39
   3   3 -10  791.22   59.79
   3   3 -10  775.72   61.19
  -3  -3  10  692.83   60.29
   2   3 -10  479.25   41.90
   2   3 -10  482.15   40.60
  -2  -3  10  501.75   41.20
  -2  -3  10  552.54   40.00
   1   3 -10  708.93   57.39
   1   3 -10  744.93   56.29
  -1  -3  10  677.63   55.29
  -1  -3  10  689.83   56.49
   0  -3  10  221.78   18.00
   0  -3  10  224.48   20.00
  -1   3 -10   96.09   11.80
  -1   3 -10   95.69   13.20
  -2   3 -10  867.21   74.59
  -2   3 -10  919.91   71.49
   2  -3  10  907.51   71.79
  -3   3 -10  383.56   37.20
   3  -3  10  522.25   38.40
  -4   3 -10   30.60    6.60
   4  -3  10   35.70    7.90
   4  -3  10   34.80    7.00
  -5   3 -10  240.38   20.20
   5  -3  10  201.18   21.40
   5  -3  10  194.08   19.60
  -6   3 -10  435.76   36.50
   6  -3  10  421.26   36.50
   6  -3  10  450.65   38.40
  -7   3 -10  171.78   18.70
   7  -3  10  179.38   20.80
   9   2 -10   16.90   11.70
   9   2 -10   15.60    6.20
  -9  -2  10   22.50    7.60
   8   2 -10   39.40    7.00
   8   2 -10   42.90   12.00
  -8  -2  10   40.70    7.80
   7   2 -10   99.19   14.80
   7   2 -10   93.69   11.20
  -7  -2  10   92.09   11.20
  -7  -2  10   91.19   11.70
   6   2 -10    7.70    4.30
   6   2 -10   15.10    8.80
  -6  -2  10    0.10    8.30
  -6  -2  10    3.90    5.10
  -5  -2  10   35.90    5.60
  -5  -2  10   44.60    6.90
   4   2 -10  108.09   11.00
   4   2 -10  114.89   12.90
   3   2 -10 1456.65  111.09
   3   2 -10 1386.06  111.49
  -3  -2  10 1398.56  111.19
  -2  -2  10  384.26   30.50
   1   2 -10 1151.58   97.79
   1   2 -10 1135.79   97.39
  -1  -2  10 1380.26   97.69
  -1  -2  10 1279.77   96.49
   0   2 -10  295.67   26.20
   0   2 -10  292.87   26.70
   0  -2  10  332.57   26.30
   0  -2  10  331.47   24.70
   0  -2  10  308.77   24.60
  -1   2 -10 1141.89   89.69
  -1   2 -10 1193.28   89.09
   1  -2  10 1104.19   89.29
   1  -2  10 1067.89   88.89
  -2   2 -10 1841.52  145.59
   2  -2  10 1896.21  145.79
   2  -2  10 1833.02  146.09
   3  -2  10  920.51   73.29
   3  -2  10  923.11   73.89
   4  -2  10 1744.03  143.09
   4  -2  10 1905.41  144.49
  -5   2 -10  248.18   20.40
   5  -2  10  229.08   22.00
   5  -2  10  198.18   20.00
  -6   2 -10  292.07   23.80
   6  -2  10  239.88   25.30
  -7   2 -10  183.18   21.00
   7  -2  10  245.58   23.00
   7  -2  10  228.08   20.00
  -8   2 -10  198.68   21.70
   8  -2  10  183.28   18.70
  10   1 -10    9.00    6.40
  10   1 -10   15.50   11.20
 -10  -1  10    9.00    8.10
   9   1 -10   52.09    8.20
   9   1 -10   74.89   12.70
  -9  -1  10   41.60    8.90
   8   1 -10   53.19    7.80
  -8  -1  10   87.69   11.40
   7   1 -10  147.09   14.00
  -7  -1  10  128.99   13.90
  -7  -1  10  139.59   14.60
  -6  -1  10  110.99   12.60
  -6  -1  10  116.79   12.00
   5   1 -10  240.98   25.30
  -5  -1  10  340.47   26.00
  -5  -1  10  337.87   25.50
   4   1 -10  491.95   44.20
  -4  -1  10  604.74   44.80
  -4  -1  10  563.64   44.10
   3   1 -10  884.51   60.89
  -3  -1  10  659.53   60.39
  -3  -1  10  756.82   61.09
  -2  -1  10  902.51   70.39
  -2  -1  10  870.61   69.39
   1   1 -10  701.53   50.39
   1   1 -10  726.43   50.49
  -1  -1  10  563.94   49.30
  -1  -1  10  611.54   49.60
  -1  -1  10  554.04   50.39
   0   1 -10 4184.48  338.37
   0   1 -10 4470.15  338.67
   0  -1  10 4681.33  338.57
   0  -1  10 4048.50  337.57
   0  -1  10 4321.57  337.57
  -1   1 -10  542.85   41.50
   1  -1  10  505.65   41.50
   1  -1  10  489.25   41.40
   2  -1  10 1221.38   97.89
   2  -1  10 1254.97   97.59
  -3   1 -10 1688.33  138.09
   3  -1  10 1781.62  138.09
   3  -1  10 1810.32  138.69
  -4   1 -10  146.19   14.10
   4  -1  10  138.39   13.90
   4  -1  10  144.29   15.40
   5  -1  10  344.37   29.90
   5  -1  10  328.97   28.10
  -6   1 -10  525.55   42.50
  -6   1 -10  610.14   44.30
   6  -1  10  512.85   43.90
   6  -1  10  525.75   45.60
  -7   1 -10   60.69    6.20
  -7   1 -10   66.69    8.50
   7  -1  10   52.89    9.90
   7  -1  10   46.90    7.70
  -8   1 -10  438.06   41.20
   8  -1  10  537.25   40.20
   8  -1  10  496.05   42.60
  10   0 -10    3.20    6.10
  10   0 -10    6.40   10.90
 -10   0  10    4.30    8.80
   9   0 -10  167.68   19.30
   9   0 -10  159.88   16.70
  -9   0  10  167.98   18.00
   8   0 -10   44.40    7.30
   8   0 -10   52.29   10.20
  -8   0  10   68.69    8.80
   7   0 -10   36.00    6.40
   7   0 -10   43.10    8.60
  -7   0  10   46.20    7.30
  -7   0  10   45.50    7.20
   6   0 -10   13.60    4.30
   6   0 -10   22.40    6.00
  -6   0  10   16.00    5.20
  -6   0  10   20.20    6.50
   5   0 -10  272.77   23.60
   5   0 -10  296.87   24.00
  -5   0  10  285.47   24.70
  -5   0  10  277.47   23.70
   4   0 -10 1086.49   84.09
   4   0 -10 1116.09   84.59
  -4   0  10 1040.70   84.09
  -4   0  10 1040.70   84.59
   3   0 -10   18.70    3.90
   3   0 -10   23.40    3.90
  -3   0  10   21.00    3.70
  -3   0  10   21.00    6.00
   2   0 -10  346.77   29.50
   2   0 -10  373.46   29.00
  -2   0  10  361.16   30.10
   1   0 -10 6240.88  456.15
   1   0 -10 5888.71  456.45
  -1   0  10 5656.53  455.75
  -1   0  10 5648.53  456.35
   0   0 -10 2543.35  196.58
   0   0 -10 2182.38  195.88
   0   0  10 2448.16  196.38
   0   0  10 2736.13  196.68
   0   0  10 2668.93  195.98
  -1   0 -10 2469.55  175.58
  -1   0 -10 2070.49  174.58
   1   0  10 2131.69  175.28
   1   0  10 2216.78  174.48
   1   0  10 2327.47  175.38
  -2   0 -10  528.35   42.70
  -2   0 -10  554.74   43.80
   2   0  10  546.05   44.00
   2   0  10  546.85   44.10
  -3   0 -10  819.12   62.89
  -3   0 -10  813.62   63.89
   3   0  10  785.32   64.39
   3   0  10  791.32   62.69
   3   0  10  807.52   63.99
  -4   0 -10 1956.80  145.89
  -4   0 -10 1823.22  144.89
   4   0  10 1787.92  146.39
   4   0  10 1894.81  144.79
   4   0  10 1832.22  145.69
  -5   0 -10  116.89   10.40
  -5   0 -10  125.09   12.80
   5   0  10  115.99   14.70
  -6   0 -10   28.50    6.60
   6   0  10   28.70    6.10
   6   0  10   37.80    9.20
  -7   0 -10  545.65   45.20
  -7   0 -10  544.55   43.90
   7   0  10  547.95   47.00
   7   0  10  572.94   44.80
  -8   0 -10   13.50    6.60
  -8   0 -10   26.80    5.10
   8   0  10   18.50    5.80
   8   0  10   25.90   10.30
  10  -1 -10   -3.80   15.30
  10  -1 -10    7.60    6.30
 -10   1  10    4.20    7.80
   9  -1 -10   54.79   10.70
   9  -1 -10   42.40    8.00
  -9   1  10   53.49    9.00
   8  -1 -10   67.79    9.80
   8  -1 -10   65.69   10.10
  -8   1  10   49.70    8.60
  -8   1  10   58.29    9.10
   7  -1 -10  138.89   14.20
  -7   1  10  146.89   15.80
  -7   1  10  128.49   14.10
   6  -1 -10   94.49   11.00
   5  -1 -10  168.58   16.70
  -5   1  10  234.38   19.80
  -5   1  10  229.88   18.20
  -5   1  10  198.08   16.50
   4  -1 -10  580.74   42.60
  -4   1  10  525.55   43.20
  -4   1  10  477.15   42.20
   3  -1 -10  740.23   63.49
  -3   1  10  851.61   63.29
  -3   1  10  809.72   63.79
   2  -1 -10  886.61   71.79
   2  -1 -10  846.42   71.99
  -2   1  10 1002.70   72.29
   1  -1 -10  516.05   41.60
   1  -1 -10  521.55   41.30
   0  -1 -10 4121.29  319.37
   0  -1 -10 4511.45  319.77
   0   1  10 4120.19  319.67
   0   1  10 3652.43  319.27
  -1  -1 -10  481.95   39.20
  -1  -1 -10  482.35   39.80
   1   1  10  497.05   39.70
   1   1  10  514.65   40.20
  -2  -1 -10 1264.77  117.09
   2   1  10 1735.53  117.99
  -3  -1 -10 1764.12  134.59
  -3  -1 -10 1842.52  135.29
   3   1  10 1599.24  135.09
   3   1  10 1687.43  135.59
  -4  -1 -10  141.39   11.90
  -4  -1 -10  137.59   13.70
   4   1  10  128.09   14.50
   4   1  10  131.09   15.70
  -5  -1 -10  377.46   31.80
  -5  -1 -10  355.76   29.50
  -6  -1 -10  529.15   46.80
  -6  -1 -10  548.45   47.90
   6   1  10  649.93   49.90
   6   1  10  637.04   47.80
  -7  -1 -10   40.80    6.30
  -7  -1 -10   43.30    8.40
   7   1  10   78.29   13.10
  -8  -1 -10  527.75   43.60
  -8  -1 -10  527.95   42.10
   8   1  10  506.95   45.80
   9  -2 -10   14.40    6.50
   9  -2 -10   25.10    8.00
  -9   2  10   19.40    8.10
   8  -2 -10   22.80    6.00
  -8   2  10   22.50    6.50
  -8   2  10   39.90   10.00
   7  -2 -10   76.89   11.30
   7  -2 -10   91.79    9.30
  -7   2  10  101.19   12.70
  -7   2  10   83.69   12.10
   6  -2 -10    2.90    4.40
   6  -2 -10    1.10    2.60
  -6   2  10    4.70    8.50
  -6   2  10    6.40    5.80
  -5   2  10   74.29   10.90
  -5   2  10   84.79   14.10
   4  -2 -10  220.28   18.70
   4  -2 -10  205.68   18.60
   3  -2 -10 1277.07  109.99
   3  -2 -10 1418.96  109.99
  -3   2  10 1507.95  110.59
   2  -2 -10  378.76   30.20
   2  -2 -10  363.76   30.40
   1  -2 -10 1360.46  104.09
   1  -2 -10 1427.36  103.89
  -1   2  10 1182.98  104.29
   0  -2 -10  339.57   27.10
   0  -2 -10  341.07   27.40
   0   2  10  312.97   28.50
  -1  -2 -10 1130.89   88.99
  -1  -2 -10 1149.48   89.29
   1   2  10 1191.18   89.59
   1   2  10 1061.19   89.09
  -2  -2 -10 1900.41  144.69
  -2  -2 -10 1929.51  145.09
   2   2  10 1774.92  145.09
   2   2  10 1794.02  144.99
  -3  -2 -10  961.00   83.09
  -3  -2 -10  981.90   83.69
   3   2  10 1086.89   83.79
   3   2  10 1200.68   84.39
  -4  -2 -10 1875.51  132.79
   4   2  10 1513.05  133.69
  -5  -2 -10  225.28   23.20
  -5  -2 -10  229.38   20.50
   5   2  10  275.17   27.70
  -6  -2 -10  249.88   23.10
  -6  -2 -10  240.38   24.30
   6   2  10  295.37   27.30
   6   2  10  307.77   24.70
  -7  -2 -10  276.97   21.30
  -7  -2 -10  262.97   22.70
   7   2  10  195.08   22.10
   7   2  10  213.58   26.20
  -8  -2 -10  188.08   20.70
  -8  -2 -10  180.08   18.70
   8   2  10  223.58   19.80
   8   2  10  210.38   25.90
   8  -3 -10   23.60    6.80
   8  -3 -10   37.10    6.50
  -8   3  10   27.50    9.20
   7  -3 -10  170.38   17.60
  -7   3  10  202.68   19.60
   6  -3 -10  341.57   33.70
  -6   3  10  424.96   34.90
  -6   3  10  473.45   36.80
   5  -3 -10    8.40    4.40
   5  -3 -10   15.70    5.70
  -5   3  10    6.60   10.00
   4  -3 -10  915.61   70.09
   4  -3 -10  830.82   69.99
  -4   3  10  899.51   70.99
   3  -3 -10  663.63   56.69
   3  -3 -10  695.53   56.79
  -3   3  10  775.22   57.79
   2  -3 -10  491.15   39.80
   2  -3 -10  490.75   39.80
  -2   3  10  495.95   41.10
   1  -3 -10  708.03   55.89
   1  -3 -10  666.53   55.69
  -1   3  10  727.43   56.69
   0  -3 -10  218.98   18.90
   0  -3 -10  231.08   19.60
   0  -3 -10  209.98   19.00
  -1  -3 -10  145.59   12.80
  -1  -3 -10  140.09   13.10
   1   3  10  110.79   16.70
  -2  -3 -10  871.11   73.49
  -2  -3 -10  913.01   73.59
   2   3  10 1002.90   74.59
   2   3  10  934.11   74.09
  -3  -3 -10  533.15   40.30
  -3  -3 -10  545.75   40.00
   3   3  10  392.16   41.50
  -4  -3 -10   38.00    6.30
  -4  -3 -10   42.30    7.60
   4   3  10   39.70   10.00
   4   3  10   39.20   10.90
  -5  -3 -10  210.78   20.50
  -5  -3 -10  214.68   24.00
   5   3  10  260.77   23.90
   5   3  10  242.28   23.40
  -6  -3 -10  478.05   40.70
  -6  -3 -10  490.45   41.40
   6   3  10  522.85   44.00
  -7  -3 -10  181.88   20.00
  -7  -3 -10  193.18   18.80
   7   3  10  207.48   25.30
   7  -4 -10   11.50    6.10
  -7   4  10   24.70   10.00
  -7   4  10   21.80   13.40
   6  -4 -10   89.49   12.00
   6  -4 -10  103.39   12.90
  -6   4  10  107.19   15.40
   5  -4 -10  173.78   18.40
   5  -4 -10  205.38   19.30
  -5   4  10  247.48   24.00
   4  -4 -10   52.39    8.30
   4  -4 -10   56.29    8.90
  -4   4  10   92.99   13.30
   3  -4 -10   12.10    5.50
   3  -4 -10   12.40    4.50
  -3   4  10   17.90   10.20
   2  -4 -10  529.15   44.40
   2  -4 -10  541.45   44.20
  -2   4  10  577.04   46.30
   1  -4 -10  152.58   15.70
  -1   4  10  175.58   14.00
   0  -4 -10   52.99    7.10
   0  -4 -10   59.49    8.20
   0   4  10   54.89   11.70
   1   4  10   31.90    8.00
   1   4  10   45.00   11.10
  -2  -4 -10  166.68   15.50
  -2  -4 -10  172.98   15.40
   2   4  10  164.78   20.10
   2   4  10  145.79   17.60
  -3  -4 -10  127.99   13.30
  -3  -4 -10  113.19   13.10
  -4  -4 -10  121.09   14.30
  -4  -4 -10  114.19   13.90
   4   4  10  168.38   18.20
  -5  -4 -10  135.49   15.20
  -5  -4 -10  149.49   19.80
   5   4  10  156.78   21.10
   5   4  10  146.29   20.50
  -6  -4 -10  100.39   14.10
  -6  -4 -10  134.19   16.70
   6   4  10  132.69   21.90
   6  -5 -10   44.90    8.90
   6  -5 -10   45.70    7.60
  -6   5  10   54.99   15.70
   5  -5 -10   53.09    8.70
   5  -5 -10   52.99    7.80
  -5   5  10   85.79   14.80
   4  -5 -10    4.10    4.80
   4  -5 -10   13.40    6.20
  -4   5  10   16.40   12.80
   3  -5 -10   10.70    5.60
  -3   5  10   24.20   12.80
   2  -5 -10   83.89   11.40
   2  -5 -10   83.19   10.10
  -2   5  10   76.49   14.90
   1  -5 -10  102.29   12.50
   1  -5 -10  105.89   11.40
  -1   5  10  114.59   16.50
   0  -5 -10   95.09   12.30
   0  -5 -10  114.49   11.50
   0   5  10   97.09   12.90
   0   5  10  146.99   19.80
  -1  -5 -10   53.39    8.10
  -1  -5 -10   62.09    8.80
   1   5  10   41.60   10.80
   1   5  10   45.40   13.20
  -2  -5 -10   94.89   11.30
  -2  -5 -10   89.69   11.90
   2   5  10   95.49   15.60
   2   5  10   86.49   16.10
  -3  -5 -10  137.59   13.70
  -3  -5 -10   97.09   14.20
   3   5  10  129.39   18.70
   3   5  10  130.69   22.10
  -4  -5 -10   14.90    7.10
  -4  -5 -10   11.60    6.40
   4   5  10    8.90   12.40
   4   5  10   17.30   14.00
   2  -6 -10   41.00    8.60
   2  -6 -10   57.39    9.00
  -2   6  10   96.19   17.40
   1  -6 -10   61.49    9.40
   1  -6 -10   69.09    9.40
  -1   6  10   61.69   10.50
  -1   6  10   81.39   16.70
   0  -6 -10    1.40    4.30
   0  -6 -10    2.30    5.90
   0   6  10    5.70   14.80
   0   6  10   -0.80    8.80
   5   5 -11   25.70   13.50
  -5  -5  11   41.90    7.60
  -5  -5  11   38.10    9.90
   4   5 -11   44.70   12.80
  -4  -5  11   60.79    8.00
  -4  -5  11   51.49   10.20
   3   5 -11   55.49   13.10
  -3  -5  11   56.09    7.40
  -3  -5  11   49.80   10.00
   2   5 -11   37.40   11.00
   2   5 -11   43.70    5.90
  -2  -5  11   51.69    9.70
  -2  -5  11   75.59    8.70
   1   5 -11   68.09    9.30
   1   5 -11   78.09   13.70
  -1  -5  11   80.19   13.50
  -1  -5  11   97.29    9.70
   0   5 -11   36.70    6.40
   0   5 -11   35.20   11.20
   0  -5  11   23.20    8.20
   0  -5  11   33.80    5.40
  -1   5 -11   47.40   12.10
  -1   5 -11   45.20    7.70
   1  -5  11   43.20    6.10
   1  -5  11   33.00    9.00
  -2   5 -11   33.90   12.10
   2  -5  11   26.60    8.60
   2  -5  11   29.90    4.10
  -3   5 -11   79.19   15.20
  -3   5 -11  116.89   16.40
   3  -5  11  143.69   16.10
  -4   5 -11   45.00   15.40
  -4   5 -11   53.89   10.10
   4  -5  11   37.10    9.80
   7   4 -11   10.50   13.40
   7   4 -11   14.10    5.60
  -7  -4  11   13.90    8.90
  -7  -4  11   12.20    6.70
   6   4 -11   82.69   16.00
   6   4 -11  114.19   12.30
  -6  -4  11  138.99   16.20
  -6  -4  11  122.59   12.90
   5   4 -11  134.69   19.20
   5   4 -11  150.68   14.10
  -5  -4  11  149.29   17.10
  -5  -4  11  148.29   14.40
   4   4 -11  123.69   17.20
   4   4 -11  130.29   11.80
  -4  -4  11  103.09   14.20
  -4  -4  11  104.09   11.80
   3   4 -11  149.69   19.60
   3   4 -11  158.68   16.10
  -3  -4  11  194.68   18.30
  -3  -4  11  219.98   16.10
   2   4 -11   46.70    6.00
   2   4 -11   40.60   10.10
  -2  -4  11   29.10    7.60
  -2  -4  11   35.80    5.20
   1   4 -11  339.97   33.90
   1   4 -11  353.36   31.70
  -1  -4  11  404.86   33.00
  -1  -4  11  436.66   31.10
   0   4 -11   19.80    5.80
   0   4 -11   17.10    8.80
   0  -4  11   19.70    3.80
   0  -4  11   17.80    6.80
  -1   4 -11   29.80    9.30
  -1   4 -11   31.30    7.50
   1  -4  11   53.89    5.00
   1  -4  11   43.00    8.30
  -2   4 -11  269.27   29.70
  -2   4 -11  308.87   28.10
   2  -4  11  362.76   28.10
  -3   4 -11  417.36   42.30
  -3   4 -11  527.25   40.10
   3  -4  11  481.85   40.10
  -4   4 -11   41.20   14.60
  -4   4 -11   51.79    9.50
   4  -4  11   76.99   10.50
  -5   4 -11   28.80    8.30
   5  -4  11   21.30    8.60
   5  -4  11   22.40    7.80
  -6   4 -11    1.40    7.70
   6  -4  11   13.40    8.20
   8   3 -11   33.90    7.00
   8   3 -11   49.60   13.40
  -8  -3  11   18.90    7.60
  -8  -3  11   22.60    7.90
   7   3 -11   40.70    7.40
   7   3 -11   40.60   13.20
  -7  -3  11   67.69    9.40
  -7  -3  11   58.29    8.50
   6   3 -11   57.79    7.70
   6   3 -11   54.69   12.20
  -6  -3  11   62.89    9.40
  -6  -3  11   72.09    9.80
   5   3 -11   49.30   10.40
   5   3 -11   45.80    6.20
  -5  -3  11   36.10    6.20
  -5  -3  11   38.60    7.90
   4   3 -11   33.60    5.20
   4   3 -11   25.50   12.70
  -4  -3  11   23.90    4.70
  -4  -3  11   22.50    6.90
   3   3 -11   85.59   14.30
   3   3 -11   93.39   11.50
  -3  -3  11  137.09   13.40
  -3  -3  11  144.99   10.90
   2   3 -11  614.14   49.60
   2   3 -11  655.83   48.40
  -2  -3  11  537.35   48.70
  -2  -3  11  600.94   47.50
   1   3 -11  289.07   26.50
   1   3 -11  330.87   25.10
  -1  -3  11  267.77   23.40
  -1  -3  11  293.77   25.40
   0   3 -11  226.28   19.60
   0   3 -11  294.87   21.90
   0   3 -11  276.37   23.20
   0  -3  11  215.78   19.60
  -1   3 -11  247.18   26.10
  -1   3 -11  239.08   22.20
  -2   3 -11  146.69   15.50
  -2   3 -11  137.29   18.00
  -3   3 -11  948.31   74.59
   3  -3  11  923.91   74.59
   3  -3  11  925.81   75.19
   4  -3  11   23.00    6.90
   4  -3  11   24.20    7.40
   5  -3  11   75.79   13.40
   5  -3  11   68.39   11.30
  -6   3 -11  316.67   27.80
   6  -3  11  283.27   26.70
   6  -3  11  317.67   29.30
  -7   3 -11   31.10    8.50
   7  -3  11   25.20    9.70
   9   2 -11   41.60   12.20
   9   2 -11   34.20    7.50
  -9  -2  11   28.20    8.40
   8   2 -11   15.90    5.70
   8   2 -11   30.30   11.00
  -8  -2  11   24.60    6.80
  -8  -2  11   19.60    6.70
   7   2 -11  111.19   13.30
   7   2 -11  125.29   16.50
  -7  -2  11  128.19   13.40
  -7  -2  11  128.09   14.50
   6   2 -11  178.58   17.80
   6   2 -11  179.08   15.40
  -6  -2  11  147.59   15.20
  -6  -2  11  138.19   16.00
   5   2 -11   19.80    7.60
   5   2 -11   17.70    4.80
  -5  -2  11   12.60    6.00
  -5  -2  11    9.90    4.60
   4   2 -11 1479.75  107.79
   4   2 -11 1460.05  108.29
  -4  -2  11 1221.18  107.19
  -4  -2  11 1315.97  107.89
   3   2 -11  206.18   22.10
   3   2 -11  220.28   21.30
  -3  -2  11  280.77   22.10
  -3  -2  11  291.97   20.60
   2   2 -11  446.56   39.40
   2   2 -11  431.66   40.00
  -2  -2  11  544.35   39.90
  -2  -2  11  523.25   38.80
   1   2 -11 2050.59  154.48
   1   2 -11 2267.07  154.28
  -1  -2  11 1899.21  154.18
  -1  -2  11 1655.63  152.98
   0   2 -11  322.57   27.20
   0   2 -11  316.37   27.70
   0  -2  11  300.27   25.30
   0  -2  11  358.56   27.50
  -1   2 -11  249.88   22.70
  -1   2 -11  239.58   21.70
  -2   2 -11 1496.45  122.09
   2  -2  11 1559.64  122.59
   2  -2  11 1596.34  122.19
  -3   2 -11   44.30    7.00
   3  -2  11   50.99    7.90
   3  -2  11   42.80    7.40
  -4   2 -11  640.34   51.19
   4  -2  11  617.84   51.09
   4  -2  11  638.64   52.19
  -5   2 -11  401.46   38.60
   5  -2  11  494.15   42.40
   5  -2  11  514.35   40.20
  -6   2 -11  119.09   15.20
   6  -2  11  128.39   14.40
   6  -2  11  141.29   17.10
  -7   2 -11  551.74   41.00
   7  -2  11  466.45   42.40
   7  -2  11  448.26   40.00
   9   1 -11   17.30    6.30
  -9  -1  11   17.70    7.70
   8   1 -11   24.60    6.00
   8   1 -11   27.50   11.20
  -8  -1  11   16.60    6.80
   7   1 -11  147.59   14.80
   7   1 -11  142.99   16.60
  -7  -1  11  152.48   15.50
  -7  -1  11  149.19   15.10
   6   1 -11  212.98   19.10
   6   1 -11  180.58   17.80
  -6  -1  11  204.48   19.00
  -6  -1  11  200.08   18.80
   5   1 -11   74.09   10.10
   5   1 -11   88.19   11.00
  -5  -1  11   99.09   10.30
  -5  -1  11   99.09   12.10
   4   1 -11  526.55   45.20
   4   1 -11  538.75   45.20
  -4  -1  11  628.54   45.90
  -4  -1  11  559.54   44.80
   3   1 -11 1013.40   86.29
   3   1 -11 1089.69   86.49
  -3  -1  11 1186.68   86.89
   2   1 -11 1044.70   86.59
  -2  -1  11 1142.59   86.99
  -2  -1  11 1105.29   85.89
   1   1 -11  227.48   18.20
   1   1 -11  217.38   18.30
  -1  -1  11  183.58   16.40
  -1  -1  11  192.48   18.90
   0   1 -11 1896.01  157.08
   0   1 -11 1810.82  156.88
   0  -1  11 2040.00  155.88
   0  -1  11 2049.79  156.28
   0  -1  11 2219.78  157.28
   1  -1  11  950.70   75.09
   1  -1  11  940.01   75.09
  -2   1 -11 3233.98  262.77
   2  -1  11 3336.87  263.07
   2  -1  11 3520.45  262.87
  -3   1 -11  615.04   56.49
   3  -1  11  755.22   57.39
   3  -1  11  749.62   56.79
  -4   1 -11  505.85   40.30
   4  -1  11  461.75   39.20
   4  -1  11  476.85   40.20
  -5   1 -11  687.13   56.89
   5  -1  11  722.23   56.69
   5  -1  11  703.63   57.89
  -6   1 -11  503.45   38.40
   6  -1  11  409.16   39.30
  -7   1 -11   90.69   13.10
   7  -1  11   89.09   11.70
   7  -1  11   94.79   15.20
  -8   1 -11  205.98   25.50
   8  -1  11  162.28   23.10
   8  -1  11  200.38   18.30
   9   0 -11    7.20    9.80
   9   0 -11   11.10    6.00
  -9   0  11    9.20    7.70
   8   0 -11   47.70    7.50
   8   0 -11   41.60    9.50
  -8   0  11   33.00    7.70
  -8   0  11   50.99    8.10
   7   0 -11  154.78   15.90
   7   0 -11  146.89   15.00
  -7   0  11  141.29   15.50
  -7   0  11  152.78   16.80
   6   0 -11    6.60    5.60
   6   0 -11    7.30    4.80
  -6   0  11    2.90    5.70
  -6   0  11    8.10    6.60
   5   0 -11  249.58   21.70
   5   0 -11  247.38   21.20
  -5   0  11  265.07   23.10
  -5   0  11  242.58   21.50
   4   0 -11  196.28   17.70
   4   0 -11  209.78   17.00
  -4   0  11  187.58   17.20
  -4   0  11  205.18   19.20
   3   0 -11  261.07   20.80
   3   0 -11  269.67   21.60
  -3   0  11  253.37   22.60
  -3   0  11  225.48   20.80
   2   0 -11  562.24   42.80
   2   0 -11  538.25   43.40
  -2   0  11  500.05   43.10
  -2   0  11  548.45   43.80
   1   0 -11  182.68   16.80
   1   0 -11  205.68   16.10
  -1   0  11  177.58   15.60
  -1   0  11  182.28   17.80
   0   0 -11  365.76   30.00
   0   0  11  373.26   28.90
   0   0  11  342.47   29.70
   0   0  11  377.66   30.70
  -1   0 -11 1917.01  138.09
  -1   0 -11 1555.54  136.89
   1   0  11 1719.83  137.79
   1   0  11 1757.62  137.89
   1   0  11 1837.52  136.79
  -2   0 -11 1109.99   94.59
  -2   0 -11 1278.07   95.79
   2   0  11 1279.47   95.79
   2   0  11 1244.08   95.89
   2   0  11 1158.08   94.49
  -3   0 -11  525.75   42.80
  -3   0 -11  520.65   41.40
   3   0  11  537.55   43.50
   3   0  11  506.45   42.90
   3   0  11  543.65   41.30
  -4   0 -11 1423.06  106.19
  -4   0 -11 1369.06  108.39
   4   0  11 1339.77  105.99
   4   0  11 1304.97  107.89
   4   0  11 1361.76  107.19
  -5   0 -11  943.61   82.69
  -5   0 -11 1170.48   84.19
   5   0  11 1082.29   84.99
   5   0  11 1046.20   84.09
  -6   0 -11  704.93   53.89
  -6   0 -11  606.24   52.19
   6   0  11  679.23   53.29
   6   0  11  667.13   54.99
  -7   0 -11  228.78   21.40
  -7   0 -11  204.18   18.10
   7   0  11  232.28   20.00
   7   0  11  205.88   22.90
  -8   0 -11  148.09   16.90
  -8   0 -11  124.89   12.80
   8   0  11  156.48   14.90
   8   0  11  131.59   19.10
   9  -1 -11   12.20    8.90
   9  -1 -11   17.80    6.50
  -9   1  11   19.60    7.80
   8  -1 -11   18.30    6.00
   8  -1 -11    8.10    7.10
  -8   1  11   21.00    7.80
  -8   1  11   23.80    7.10
   7  -1 -11  142.09   14.70
  -7   1  11  137.99   14.70
  -7   1  11  143.09   16.90
   6  -1 -11  182.58   17.40
  -6   1  11  188.68   17.80
  -6   1  11  195.78   20.10
   5  -1 -11   90.19   10.30
  -5   1  11   85.59   11.50
  -5   1  11   85.39   10.80
   4  -1 -11  571.84   43.00
  -4   1  11  533.35   43.70
  -4   1  11  488.75   42.60
   3  -1 -11 1178.18   87.89
  -3   1  11 1059.49   88.09
  -3   1  11 1100.89   87.49
   2  -1 -11 1082.49   81.99
   2  -1 -11 1042.70   81.59
  -2   1  11  988.20   82.19
   1  -1 -11  168.38   17.20
   1  -1 -11  218.28   16.20
   1  -1 -11  186.48   16.70
  -1   1  11  204.98   18.70
   0  -1 -11 2086.09  146.79
   0   1  11 1822.62  146.69
   0   1  11 1711.73  146.19
  -1  -1 -11  893.31   66.49
  -1  -1 -11  884.21   65.89
   1   1  11  753.52   66.59
   1   1  11  815.32   66.29
  -2  -1 -11 3450.75  266.67
  -2  -1 -11 3748.02  267.57
   2   1  11 3205.88  267.27
   2   1  11 3290.97  267.27
  -3  -1 -11  716.53   53.99
  -3  -1 -11  781.32   55.29
   3   1  11  626.24   55.29
   3   1  11  617.14   55.09
  -4  -1 -11  460.25   37.60
  -4  -1 -11  468.65   38.90
   4   1  11  476.35   38.90
   4   1  11  482.55   39.80
  -5  -1 -11  690.63   53.59
  -5  -1 -11  760.02   54.89
   5   1  11  644.54   56.19
   5   1  11  608.84   55.19
  -6  -1 -11  418.96   36.90
  -6  -1 -11  438.36   38.40
   6   1  11  493.25   38.10
   6   1  11  487.05   40.30
  -7  -1 -11   93.99   10.40
  -7  -1 -11   91.89   13.70
   7   1  11   91.89   13.00
   7   1  11  100.39   18.10
  -8  -1 -11  187.08   22.20
  -8  -1 -11  195.08   19.70
   8   1  11  257.17   20.80
   8   1  11  264.57   26.60
   9  -2 -11   35.10    7.30
   9  -2 -11   28.10    7.80
  -9   2  11   33.90    9.80
  -9   2  11   31.60   10.50
   8  -2 -11   28.00    5.50
   8  -2 -11   19.40    6.20
  -8   2  11   18.10    9.90
  -8   2  11   15.80    7.00
   7  -2 -11  130.59   11.10
   7  -2 -11  113.69   13.50
  -7   2  11  102.49   14.20
  -7   2  11  117.19   18.20
   6  -2 -11  124.69   14.80
  -6   2  11  190.98   19.60
  -6   2  11  170.68   16.30
   5  -2 -11    5.10    4.50
  -5   2  11   18.40    6.10
  -5   2  11   22.40    9.10
   4  -2 -11 1205.98  104.99
   4  -2 -11 1269.97  105.29
  -4   2  11 1534.35  105.89
   3  -2 -11  272.17   22.70
   3  -2 -11  293.37   22.60
  -3   2  11  226.28   24.30
   2  -2 -11  554.74   40.60
   2  -2 -11  523.95   40.80
  -2   2  11  430.16   41.50
   1  -2 -11 1792.42  148.19
   1  -2 -11 1853.51  147.99
  -1   2  11 2028.00  148.59
   0  -2 -11  364.96   26.90
   0  -2 -11  340.27   27.40
   0   2  11  292.57   26.40
   0   2  11  319.57   28.40
  -1  -2 -11  337.37   24.00
  -1  -2 -11  340.07   24.70
   1   2  11  246.38   25.60
   1   2  11  239.88   24.20
  -2  -2 -11 1655.03  121.99
  -2  -2 -11 1576.74  122.39
   2   2  11 1492.45  122.39
   2   2  11 1499.45  122.39
  -3  -2 -11   48.50    8.00
  -3  -2 -11   47.50    7.00
   3   2  11   57.89    9.90
   3   2  11   47.80    8.70
  -4  -2 -11  640.24   53.19
  -4  -2 -11  690.43   54.89
   4   2  11  702.53   54.99
   4   2  11  645.14   54.29
  -5  -2 -11  519.55   37.60
  -5  -2 -11  507.55   38.70
   5   2  11  406.96   38.70
   5   2  11  413.46   39.80
  -6  -2 -11  164.48   14.10
  -6  -2 -11  143.49   16.00
   6   2  11  119.09   16.30
   6   2  11  113.79   19.10
  -7  -2 -11  508.05   45.90
  -7  -2 -11  514.35   47.00
   7   2  11  638.64   46.90
   7   2  11  610.04   49.70
   8  -3 -11   21.10    6.50
  -8   3  11   39.10   13.30
  -8   3  11   35.30    9.80
   7  -3 -11   42.20    7.40
  -7   3  11   41.30   12.50
  -7   3  11   38.80    9.20
   6  -3 -11   68.19    8.70
  -6   3  11   54.39    9.70
  -6   3  11   63.69   13.50
   5  -3 -11   39.10    6.80
   5  -3 -11   28.10    6.00
  -5   3  11   47.20   11.70
   4  -3 -11   26.20    6.40
   4  -3 -11   22.20    5.60
  -4   3  11   34.80   11.50
   3  -3 -11  132.89   12.40
  -3   3  11   88.29   20.00
   2  -3 -11  540.95   43.60
   2  -3 -11  541.75   43.70
   1  -3 -11  285.17   23.20
   1  -3 -11  262.97   23.20
   0  -3 -11  208.88   19.30
   0  -3 -11  213.18   19.10
   0  -3 -11  236.78   19.00
  -1  -3 -11  327.77   26.90
  -1  -3 -11  310.47   26.50
  -2  -3 -11  240.18   20.10
  -2  -3 -11  242.28   19.70
   2   3  11  170.08   25.20
  -3  -3 -11  984.00   77.49
  -3  -3 -11  998.80   77.19
   3   3  11  947.71   78.19
   3   3  11  968.50   78.19
  -4  -3 -11   24.90    6.60
  -4  -3 -11   21.00   11.30
   4   3  11   49.80   10.50
  -5  -3 -11   78.09    9.80
  -5  -3 -11   68.99    9.40
   5   3  11   43.20   10.60
   5   3  11   51.49   13.40
  -6  -3 -11  311.17   28.40
  -6  -3 -11  336.77   30.30
   6   3  11  357.36   32.60
  -7  -3 -11   18.80    8.30
  -7  -3 -11   21.40    7.30
   7   3  11   41.00   10.20
   7   3  11   36.20   15.00
   7  -4 -11    7.00    5.80
  -7   4  11   21.70   13.90
  -7   4  11   16.60   19.30
   6  -4 -11  114.39   13.50
   6  -4 -11  110.79   14.10
  -6   4  11  118.39   17.40
   5  -4 -11  122.89   14.70
   5  -4 -11  163.28   15.80
  -5   4  11  158.48   21.10
   4  -4 -11  104.69   12.20
   4  -4 -11   95.89   11.60
   3  -4 -11  196.48   19.70
   3  -4 -11  223.48   19.10
  -3   4  11  190.98   23.10
   2  -4 -11   26.60    5.20
   2  -4 -11   27.50    6.10
  -2   4  11   32.10   10.80
   1  -4 -11  390.26   33.00
   1  -4 -11  398.36   33.30
  -1   4  11  419.26   35.80
   0  -4 -11   12.40    5.20
   0   4  11   22.00   10.20
   0   4  11   10.10    5.50
  -1  -4 -11   49.30    6.70
   1   4  11   26.50    7.80
   1   4  11   35.10   11.50
  -2  -4 -11  364.96   28.80
  -2  -4 -11  369.36   28.90
   2   4  11  355.86   32.40
   2   4  11  280.47   29.70
  -3  -4 -11  577.64   46.90
  -3  -4 -11  500.65   46.60
   3   4  11  645.44   49.60
   3   4  11  588.84   48.50
  -4  -4 -11   78.19   10.90
  -4  -4 -11   80.69   11.40
   4   4  11   60.29   14.00
   4   4  11   65.49   13.80
  -5  -4 -11   19.70    7.20
  -5  -4 -11   24.40    7.60
   5   4  11   41.10   13.30
   5   4  11   43.50   12.60
  -6  -4 -11    6.30    7.80
   5  -5 -11   33.70    6.70
  -5   5  11   39.20   14.80
   4  -5 -11   51.69    8.50
   4  -5 -11   53.09    7.70
  -4   5  11   64.89   15.10
   3  -5 -11   38.10    7.30
  -3   5  11   53.79   13.90
   2  -5 -11   64.09    8.80
   2  -5 -11   51.59    8.10
  -2   5  11   51.09   14.00
   1  -5 -11   91.39   10.90
   1  -5 -11   81.99   11.50
  -1   5  11   84.39   15.20
   0  -5 -11   23.10    6.00
   0  -5 -11   22.80    5.60
   0   5  11   35.40   13.50
   0   5  11   21.20    7.60
  -1  -5 -11   34.40    7.30
  -1  -5 -11   42.20    6.70
   1   5  11   29.70   10.20
   1   5  11   55.19   13.60
  -2  -5 -11   44.80    7.00
  -2  -5 -11   28.80    7.50
   2   5  11   42.00   13.90
   2   5  11   38.00   11.90
  -3  -5 -11  185.68   16.40
  -3  -5 -11  148.89   16.60
   3   5  11  138.79   20.30
   3   5  11  138.99   20.60
  -4  -5 -11   49.60    9.40
   4   5  11   75.59   14.70
   4   5  11   57.39   15.60
   4   5 -12   46.80    6.00
   4   5 -12   27.80   12.60
  -4  -5  12   41.80    9.90
   3   5 -12   27.30    5.20
   3   5 -12   29.40   12.30
  -3  -5  12   34.00    6.20
  -3  -5  12   26.60    9.10
   2   5 -12   11.50    9.80
   2   5 -12    8.20    4.10
  -2  -5  12    2.60    7.70
  -2  -5  12    9.20    5.20
   1   5 -12   13.80   10.40
   1   5 -12   24.90    5.40
  -1  -5  12   12.80    5.10
  -1  -5  12    6.40    7.50
   0   5 -12   56.79    8.10
   0   5 -12   30.60   11.80
   0  -5  12   54.29    7.30
   0  -5  12   51.39    9.80
  -1   5 -12  150.98   16.50
  -1   5 -12  127.49   20.50
   1  -5  12  143.19   12.50
   1  -5  12  149.49   17.60
  -2   5 -12    6.20   10.90
  -2   5 -12   13.70    8.50
   2  -5  12    0.20    7.80
  -3   5 -12    8.60   10.40
  -3   5 -12   27.60    9.30
   7   4 -12    7.60    5.50
   7   4 -12    9.40   13.80
  -7  -4  12    9.40    8.60
  -7  -4  12    7.50    6.40
   6   4 -12    7.80   12.40
   6   4 -12    2.20    5.10
  -6  -4  12   11.70    5.90
  -6  -4  12    8.20    7.70
   5   4 -12   24.50    5.50
   5   4 -12   21.70   11.10
  -5  -4  12   36.20    9.10
  -5  -4  12   30.10    6.20
   4   4 -12  151.28   15.00
   4   4 -12  145.69   19.60
  -4  -4  12  178.78   17.60
   3   4 -12  150.08   18.20
   3   4 -12  160.88   13.80
  -3  -4  12  127.49   15.60
  -3  -4  12  123.19   12.90
   2   4 -12  102.69   16.30
   2   4 -12  110.29   12.70
  -2  -4  12  142.89   11.60
  -2  -4  12  129.09   14.70
   1   4 -12   81.39   11.20
   1   4 -12   81.59   13.50
  -1  -4  12   93.69   12.90
  -1  -4  12  104.89    9.30
   0   4 -12  168.78   20.90
   0   4 -12  191.68   18.30
   0  -4  12  196.98   15.60
   0  -4  12  174.18   18.70
  -1   4 -12   35.30   10.20
  -1   4 -12   33.90    7.70
   1  -4  12   27.60    7.60
  -2   4 -12  165.78   20.50
  -2   4 -12  229.58   24.70
   2  -4  12  153.98   17.90
  -3   4 -12  236.38   23.30
  -3   4 -12  209.78   26.20
   3  -4  12  260.37   22.90
  -4   4 -12  173.08   26.40
  -4   4 -12  203.18   21.20
   4  -4  12  212.38   20.60
  -5   4 -12  149.99   17.30
   5  -4  12  110.19   15.50
   5  -4  12   94.19   19.80
   8   3 -12   56.19   14.40
   8   3 -12   63.19    8.70
  -8  -3  12   53.59    9.60
  -8  -3  12   54.09   10.00
   7   3 -12    8.10   12.30
   7   3 -12    7.20    5.30
  -7  -3  12   12.20    6.60
   6   3 -12   97.19   11.50
   6   3 -12   79.49   14.10
  -6  -3  12   99.39   11.50
   5   3 -12  466.35   38.30
   5   3 -12  426.96   40.00
  -5  -3  12  506.25   40.60
  -5  -3  12  475.05   40.60
   4   3 -12   78.49   14.20
   4   3 -12   91.39   10.30
   3   3 -12  225.48   20.00
   3   3 -12  212.08   25.60
  -3  -3  12  224.88   21.10
  -3  -3  12  236.58   18.90
   2   3 -12  127.19   15.80
   2   3 -12  144.59   13.10
  -2  -3  12  114.19   13.70
  -2  -3  12  112.69   10.80
   1   3 -12   26.90    8.80
   1   3 -12   33.70    6.70
  -1  -3  12   48.60    8.00
  -1  -3  12   42.00    4.80
   0   3 -12  287.47   26.60
   0   3 -12  270.87   28.30
   0  -3  12  362.76   27.10
  -1   3 -12   84.19   13.80
  -1   3 -12   86.29   12.90
   1  -3  12   77.69   11.70
  -2   3 -12  238.88   23.60
  -2   3 -12  217.08   25.10
   2  -3  12  291.77   23.30
  -3   3 -12  409.76   31.50
   3  -3  12  345.47   31.90
   3  -3  12  341.97   31.30
  -4   3 -12  223.18   21.50
   4  -3  12  231.88   22.30
   4  -3  12  210.98   21.10
  -5   3 -12  150.88   17.40
   5  -3  12  152.38   18.50
   5  -3  12  152.08   16.60
  -6   3 -12   50.19    9.90
   6  -3  12   50.79   10.90
   6  -3  12   48.30    8.80
   9   2 -12    0.80   11.70
   9   2 -12    4.80    6.00
  -9  -2  12   12.10   10.10
   8   2 -12    7.00    5.80
   8   2 -12   14.90   11.60
  -8  -2  12   23.90    7.30
  -8  -2  12   17.30    7.10
   7   2 -12    3.30    5.00
   7   2 -12    2.40    9.50
  -7  -2  12    6.80    5.90
  -7  -2  12    5.40    6.50
   6   2 -12   58.19   11.10
   6   2 -12   51.69    8.70
  -6  -2  12   76.69    9.60
  -6  -2  12   70.59   11.60
   5   2 -12  164.68   18.30
   5   2 -12  186.88   16.80
  -5  -2  12  177.28   18.10
  -5  -2  12  184.68   16.10
   4   2 -12  296.77   29.00
   4   2 -12  296.47   28.00
  -4  -2  12  381.36   28.00
  -4  -2  12  373.06   28.90
   3   2 -12  257.57   27.10
   3   2 -12  293.27   26.70
  -3  -2  12  363.36   25.70
  -3  -2  12  349.67   27.50
   2   2 -12  427.66   38.70
   2   2 -12  498.15   38.20
  -2  -2  12  472.15   38.60
   1   2 -12 2014.90  147.09
   1   2 -12 1830.72  147.19
  -1  -2  12 1768.92  147.09
   0   2 -12  241.78   21.20
   0   2 -12  234.78   20.60
   0  -2  12  211.18   20.90
  -1   2 -12  263.77   23.00
  -1   2 -12  273.07   23.80
   1  -2  12  224.28   22.40
  -2   2 -12  740.63   65.09
   2  -2  12  834.62   65.49
   2  -2  12  856.61   65.19
  -3   2 -12  308.87   24.80
   3  -2  12  241.78   24.50
  -4   2 -12  268.67   23.30
   4  -2  12  249.58   22.90
   4  -2  12  246.18   24.00
  -5   2 -12  274.87   24.00
   5  -2  12  240.78   23.10
   5  -2  12  263.47   25.10
  -6   2 -12  107.99   14.60
   6  -2  12  101.49   15.60
   6  -2  12  106.89   14.00
  -7   2 -12   66.19    9.80
   7  -2  12   39.30   10.20
   7  -2  12   41.20    8.20
   9   1 -12    1.00    5.40
   9   1 -12    1.40   10.30
  -9  -1  12    2.70    7.60
   8   1 -12   16.50    9.30
   8   1 -12   13.00    5.70
  -8  -1  12    5.50    6.50
  -8  -1  12    6.90    6.80
   7   1 -12  109.59   14.10
   7   1 -12  138.69   16.20
  -7  -1  12  145.59   14.80
  -7  -1  12  146.09   15.70
   6   1 -12   33.60    6.40
   6   1 -12   43.10    8.70
  -6  -1  12   39.30    7.60
  -6  -1  12   38.40    6.80
   5   1 -12  137.49   13.10
   5   1 -12  149.69   13.90
  -5  -1  12   96.99   12.60
  -5  -1  12  113.19   15.00
   4   1 -12   67.19    9.10
   4   1 -12   58.99    8.70
  -4  -1  12   49.70    7.80
  -4  -1  12   59.29    9.00
   3   1 -12    4.90    4.30
   3   1 -12    8.60    5.00
  -3  -1  12   22.40    4.30
  -3  -1  12   25.40    6.70
   2   1 -12 1972.30  159.28
   2   1 -12 2099.29  158.58
  -2  -1  12 2116.69  158.78
  -2  -1  12 1894.31  158.48
   1   1 -12  369.16   29.00
  -1  -1  12  336.37   29.60
  -1  -1  12  332.07   27.40
   0  -1  12  188.38   17.50
   0  -1  12  173.08   14.20
  -1   1 -12 1831.82  149.59
   1  -1  12 1945.81  149.59
   1  -1  12 1931.61  149.69
  -2   1 -12  442.16   36.50
   2  -1  12  436.26   36.30
   2  -1  12  435.76   36.50
  -3   1 -12 1537.65  115.19
   3  -1  12 1385.76  114.49
   3  -1  12 1418.86  113.99
  -4   1 -12  306.87   25.90
   4  -1  12  288.67   25.50
   4  -1  12  283.27   26.50
  -5   1 -12   29.40    7.30
   5  -1  12   23.20    6.70
   5  -1  12   21.80    8.10
  -6   1 -12  779.02   64.39
   6  -1  12  814.32   65.59
  -7   1 -12   32.60    8.40
   7  -1  12   20.20    9.40
   7  -1  12   18.50    6.70
   9   0 -12    3.60    5.70
   9   0 -12    4.40    9.60
  -9   0  12   -0.90    7.20
   8   0 -12   51.39    9.80
   8   0 -12   55.59    8.40
  -8   0  12   62.09    9.40
  -8   0  12   53.39    8.80
   7   0 -12  462.25   40.00
   7   0 -12  471.85   39.90
  -7   0  12  515.75   41.00
  -7   0  12  496.05   40.20
   6   0 -12   52.09    9.30
   6   0 -12   60.79    9.50
  -6   0  12   66.79    9.80
  -6   0  12   61.59    8.20
   5   0 -12   45.60    7.60
   5   0 -12   41.90    6.60
  -5   0  12   43.70    6.80
  -5   0  12   52.09    8.90
   4   0 -12  123.49   11.60
   4   0 -12  125.49   12.70
  -4   0  12  128.59   15.20
  -4   0  12  117.19   11.90
   3   0 -12 2413.96  182.48
   3   0 -12 2375.66  183.18
  -3   0  12 2156.38  182.48
  -3   0  12 2409.16  183.28
   2   0 -12  647.64   52.29
   2   0 -12  679.73   51.69
  -2   0  12  650.33   52.69
  -2   0  12  626.24   51.49
   1   0 -12  454.15   37.60
   1   0 -12  467.75   36.90
  -1   0  12  437.86   36.50
  -1   0  12  480.45   38.10
   0   0 -12  484.85   39.70
   0   0  12  477.95   39.40
   0   0  12  476.35   38.60
   0   0  12  517.05   40.30
  -1   0 -12  103.59   11.30
  -1   0 -12   83.39    8.60
   1   0  12  105.59   12.70
   1   0  12  103.89    8.30
   1   0  12   96.39   10.50
  -2   0 -12 1203.88  106.69
  -2   0 -12 1495.85  108.19
   2   0  12 1453.75  108.09
   2   0  12 1319.37  107.99
   2   0  12 1381.26  106.59
  -3   0 -12    7.60    5.30
  -3   0 -12    8.90    2.40
   3   0  12    5.80    6.00
  -4   0 -12   44.40    7.70
  -4   0 -12   45.40    5.10
   4   0  12   53.69    8.10
   4   0  12   52.19    8.90
   4   0  12   49.50    4.90
  -5   0 -12 1129.59   83.09
  -5   0 -12  948.21   81.39
   5   0  12 1060.99   82.59
   5   0  12 1033.40   83.69
  -6   0 -12    0.50    6.20
  -6   0 -12    5.20    2.90
   6   0  12   -0.20    7.90
  -7   0 -12  372.06   29.90
  -7   0 -12  299.17   26.90
   7   0  12  337.17   28.60
   7   0  12  336.77   31.10
  -8   0 -12  247.18   24.00
  -8   0 -12  229.28   20.60
   8   0  12  240.88   27.00
   8   0  12  263.07   22.60
   9  -1 -12    5.50    8.20
   9  -1 -12    5.90    5.90
  -9   1  12   -1.30    7.30
   8  -1 -12    7.00    5.80
   8  -1 -12    5.40    7.00
  -8   1  12   10.20    8.30
  -8   1  12    5.10    7.10
   7  -1 -12   93.29   12.30
   7  -1 -12  131.39   13.30
  -7   1  12  113.59   13.20
  -7   1  12  123.99   16.70
   6  -1 -12   22.00    5.20
   6  -1 -12   32.20    6.30
  -6   1  12   42.60    9.50
  -6   1  12   29.00    6.20
  -6   1  12   35.90    5.60
   5  -1 -12   88.59   12.20
  -5   1  12  145.99   16.70
  -5   1  12  120.29   12.30
   4  -1 -12   47.00    6.90
  -4   1  12   60.09    8.60
   3  -1 -12   17.00    4.80
  -3   1  12    7.80    4.60
  -3   1  12   13.60    7.70
   2  -1 -12 2023.10  157.78
   2  -1 -12 2016.30  158.18
  -2   1  12 2014.00  158.28
   1  -1 -12  310.67   27.40
   1  -1 -12  314.47   26.80
   1  -1 -12  341.27   26.40
  -1   1  12  348.37   28.60
   0  -1 -12  168.18   14.90
   0  -1 -12  179.78   16.20
  -1  -1 -12 1841.52  137.09
   1   1  12 1591.14  136.69
   1   1  12 1805.02  137.19
  -2  -1 -12  452.15   36.30
  -2  -1 -12  413.16   34.70
   2   1  12  437.26   36.40
   2   1  12  436.66   35.90
  -3  -1 -12 1456.65  117.59
   3   1  12 1538.15  117.79
   3   1  12 1471.55  117.29
  -4  -1 -12  307.77   26.10
  -4  -1 -12  280.17   23.90
   4   1  12  309.37   26.90
   4   1  12  280.57   26.20
  -5  -1 -12   23.80    4.60
  -5  -1 -12   17.70    6.90
   5   1  12   32.50    7.60
   5   1  12   28.70   10.00
  -6  -1 -12  786.42   60.39
  -6  -1 -12  851.01   62.09
   6   1  12  720.93   62.99
   6   1  12  696.13   61.49
  -7  -1 -12   18.30    5.40
  -7  -1 -12   18.40    8.10
   7   1  12   39.30   12.40
   9  -2 -12    3.70    6.10
  -9   2  12    5.90    8.20
  -9   2  12   13.80   10.10
   8  -2 -12   11.80    6.10
   8  -2 -12   13.20    4.40
  -8   2  12    7.00    6.70
  -8   2  12   14.90   10.60
   7  -2 -12    2.70    5.40
  -7   2  12    2.40    6.30
  -7   2  12    3.10   10.30
   6  -2 -12   67.19    8.20
  -6   2  12   43.70    8.60
  -6   2  12   53.99   11.80
   5  -2 -12  159.08   16.30
  -5   2  12  180.88   20.10
  -5   2  12  169.28   17.20
   4  -2 -12  357.16   27.90
   4  -2 -12  348.07   28.50
  -4   2  12  287.77   29.70
   3  -2 -12  348.07   26.80
   3  -2 -12  326.97   27.00
  -3   2  12  277.97   28.60
   2  -2 -12  455.05   35.60
   2  -2 -12  437.76   35.90
  -2   2  12  417.26   37.00
   1  -2 -12 1770.42  136.99
   1  -2 -12 1651.73  137.19
  -1   2  12 1819.22  137.49
   0  -2 -12  182.48   18.50
   0  -2 -12  201.68   18.00
   0  -2 -12  198.78   18.80
   0   2  12  227.18   17.70
   0   2  12  243.58   20.70
  -1  -2 -12  224.58   20.90
  -1  -2 -12  230.98   21.70
   1   2  12  269.17   21.50
   1   2  12  279.27   23.40
  -2  -2 -12  877.31   66.39
  -2  -2 -12  884.31   67.09
   2   2  12  827.62   67.09
   2   2  12  767.52   67.09
  -3  -2 -12  242.88   24.00
  -3  -2 -12  239.18   26.60
   3   2  12  346.87   26.10
   3   2  12  329.37   26.60
  -4  -2 -12  278.27   24.70
  -4  -2 -12  249.58   22.60
   4   2  12  284.37   25.60
  -5  -2 -12  258.37   22.60
  -5  -2 -12  270.57   24.90
   5   2  12  282.77   26.10
   5   2  12  250.07   26.80
  -6  -2 -12  110.69   12.10
  -6  -2 -12  116.39   15.60
   6   2  12  116.39   18.70
  -7  -2 -12   56.19    8.20
  -7  -2 -12   43.70   10.10
   7   2  12   87.69   15.30
   8  -3 -12   44.50    8.60
  -8   3  12   61.19   14.00
  -8   3  12   66.49   14.30
   7  -3 -12    8.90    6.00
  -7   3  12    1.30    8.00
  -7   3  12    4.80   12.30
   6  -3 -12   74.99   12.00
  -6   3  12  110.59   15.50
  -6   3  12  112.79   12.90
   5  -3 -12  428.76   39.90
   5  -3 -12  484.95   40.00
  -5   3  12  560.74   43.20
   4  -3 -12  128.89   13.40
   4  -3 -12  131.69   13.20
  -4   3  12   93.39   15.40
   3  -3 -12  201.98   20.40
  -3   3  12  234.38   23.60
   2  -3 -12  116.39   13.20
   2  -3 -12  109.09   12.60
  -2   3  12  158.48   18.20
   1  -3 -12   42.90    6.30
   1  -3 -12   50.29    6.70
  -1   3  12   31.40   10.50
   0  -3 -12  363.06   29.60
   0  -3 -12  358.66   29.80
   0   3  12  345.77   32.20
  -1  -3 -12   75.29   10.70
  -1  -3 -12   81.69    9.70
   1   3  12  113.29   16.60
  -2  -3 -12  336.37   26.40
  -2  -3 -12  320.37   26.90
   2   3  12  272.87   28.80
  -3  -3 -12  345.67   34.50
  -3  -3 -12  374.26   32.80
   3   3  12  434.06   35.50
   3   3  12  440.96   34.60
  -4  -3 -12  231.18   21.20
  -4  -3 -12  243.18   22.60
   4   3  12  246.88   24.40
   4   3  12  235.18   24.00
  -5  -3 -12  170.98   19.20
  -5  -3 -12  159.58   16.40
   5   3  12  180.98   21.00
   5   3  12  173.98   21.30
  -6  -3 -12   49.60    8.20
  -6  -3 -12   56.19   10.60
   6   3  12   55.49   14.10
   7  -4 -12    3.90    6.10
  -7   4  12   12.70   15.80
  -7   4  12   -1.40   10.20
   6  -4 -12    9.00    5.80
   6  -4 -12   11.40    6.40
  -6   4  12   11.40   13.50
   5  -4 -12   40.50    8.10
   5  -4 -12   19.20    6.00
  -5   4  12   23.10   13.50
   4  -4 -12  165.68   17.00
   4  -4 -12  157.68   16.50
  -4   4  12  196.28   23.30
   3  -4 -12  113.69   13.00
   3  -4 -12  119.39   13.30
   2  -4 -12  123.59   13.00
   2  -4 -12  121.69   13.20
  -2   4  12  134.49   20.10
   1  -4 -12   88.39   11.20
   1  -4 -12   99.29   11.40
  -1   4  12   95.39   14.70
   0  -4 -12  166.68   16.70
   0  -4 -12  172.98   16.70
   0   4  12  211.48   22.70
  -1  -4 -12   28.30    7.20
  -1  -4 -12   34.40    6.40
   1   4  12   27.70    7.40
   1   4  12   43.20   11.90
  -2  -4 -12  176.38   17.20
   2   4  12  188.18   19.30
  -3  -4 -12  279.77   24.30
   3   4  12  247.38   26.30
   3   4  12  314.67   29.80
  -4  -4 -12  220.38   21.20
   4   4  12  247.58   27.20
   4   4  12  228.08   24.80
  -5  -4 -12  120.49   15.00
   5   4  12  147.59   22.10
   5   4  12  155.58   21.80
   4  -5 -12   37.90    7.00
   4  -5 -12   33.10    7.90
  -4   5  12   49.80   14.50
   3  -5 -12   17.90    5.90
   3  -5 -12   29.00    7.10
  -3   5  12   40.40   13.50
   2  -5 -12    2.70    5.80
  -2   5  12    3.60   12.60
   1  -5 -12   10.30    6.20
   1  -5 -12   13.20    5.50
  -1   5  12   22.30   12.70
   0  -5 -12   36.40    7.40
   0  -5 -12   49.00    8.40
   0   5  12   40.90   13.50
  -1  -5 -12  169.58   20.50
  -1  -5 -12  129.09   14.80
   1   5  12  182.48   23.40
   1   5  12  117.39   15.70
  -2  -5 -12    3.40    6.80
  -2  -5 -12    1.40    6.30
   2   5  12    8.70   10.20
   2   5  12    8.10   14.80
  -3  -5 -12   27.80    7.40
  -3  -5 -12   32.20    7.60
   3   5  12   22.90   15.10
   3   5  12   11.90   12.00
   3   5 -13   77.79   15.50
   3   5 -13   82.09   10.80
  -3  -5  13  100.49   15.60
  -3  -5  13  117.49   11.50
   2   5 -13   41.60    6.70
   2   5 -13   26.20   10.90
  -2  -5  13   29.50    9.30
  -2  -5  13   41.30    6.60
   1   5 -13    6.80   10.00
   1   5 -13   10.60    5.70
  -1  -5  13   18.00    5.00
  -1  -5  13    7.10    7.80
   0   5 -13   16.40   11.30
   0   5 -13   11.60    6.40
   0  -5  13   15.40    8.10
   0  -5  13   21.40    4.20
  -1   5 -13  101.99   17.60
  -2   5 -13   95.49   17.00
  -2   5 -13  134.09   17.40
   2  -5  13  124.69   17.00
   6   4 -13   30.30    6.40
   6   4 -13   32.30   13.70
  -6  -4  13   24.00    9.10
  -6  -4  13   20.90    6.60
   5   4 -13   13.60    5.40
   5   4 -13   11.50   10.90
  -5  -4  13   23.20    9.00
  -5  -4  13   19.80    5.90
   4   4 -13   36.20   12.00
   4   4 -13   49.80    6.90
  -4  -4  13   41.10    9.30
  -4  -4  13   43.20    9.90
   3   4 -13   44.00   11.20
   3   4 -13   44.00    7.20
  -3  -4  13   64.89    9.80
   2   4 -13  116.19   12.80
   2   4 -13  108.29   16.70
  -2  -4  13  113.69   10.70
  -2  -4  13  107.69   14.50
   1   4 -13   19.10    9.90
   1   4 -13   10.20    5.50
  -1  -4  13    8.40    7.60
  -1  -4  13   12.80    3.80
   0   4 -13  154.18   18.20
   0   4 -13  128.29   20.50
   0  -4  13  204.98   14.70
   0  -4  13  182.28   18.80
  -1   4 -13  187.98   19.50
  -1   4 -13  149.59   19.30
   1  -4  13  136.59   17.00
  -2   4 -13   48.40    9.60
  -2   4 -13   42.60   11.10
   2  -4  13   27.10    8.30
  -3   4 -13  138.09   22.40
  -3   4 -13  164.38   19.80
   3  -4  13  179.88   18.50
  -4   4 -13   53.09   10.10
  -4   4 -13   52.89   15.10
   4  -4  13   26.90    8.90
   7   3 -13   30.50   13.00
  -7  -3  13   30.00    7.70
  -7  -3  13   30.80    8.90
   6   3 -13  144.99   19.30
   6   3 -13  148.39   15.40
  -6  -3  13  157.78   15.30
  -6  -3  13  144.79   17.60
   5   3 -13   15.10    5.70
   5   3 -13   14.40    9.60
  -5  -3  13   27.90    8.10
  -5  -3  13   33.30    5.90
   4   3 -13  728.33   54.89
   4   3 -13  705.33   56.39
  -4  -3  13  654.43   53.99
  -4  -3  13  633.34   55.39
   3   3 -13   80.99   10.00
   3   3 -13   83.79   13.30
  -3  -3  13   55.49    9.60
  -3  -3  13   56.39    7.30
   2   3 -13   59.29    9.70
  -2  -3  13   36.60    4.70
  -2  -3  13   26.60    7.70
   1   3 -13  329.47   26.70
   1   3 -13  279.37   27.70
  -1  -3  13  313.37   26.90
  -1  -3  13  296.57   24.30
   0   3 -13   40.00    9.20
   0   3 -13   48.60    8.10
  -1   3 -13  771.12   67.59
  -1   3 -13  831.42   66.89
   1  -3  13  880.21   66.89
  -2   3 -13   81.39   11.20
  -2   3 -13   82.09   12.90
   2  -3  13   70.09   10.60
  -3   3 -13  192.58   26.40
  -3   3 -13  221.28   23.50
   3  -3  13  268.67   23.60
   3  -3  13  272.67   23.20
  -4   3 -13  677.53   56.39
   4  -3  13  688.93   57.09
   4  -3  13  692.43   56.19
  -5   3 -13  120.59   15.10
   5  -3  13   68.89   10.90
   5  -3  13   85.79   15.10
  -6   3 -13   80.49   12.90
   6  -3  13  116.39   14.30
   6  -3  13  106.39   16.80
   8   2 -13   43.20    7.80
   8   2 -13   50.99   12.50
  -8  -2  13   37.80    8.30
  -8  -2  13   43.00    9.10
   7   2 -13   28.50    6.90
   7   2 -13   48.50   12.20
  -7  -2  13   31.20    7.30
  -7  -2  13   38.80    8.70
   6   2 -13  105.99   17.70
   6   2 -13  118.69   14.00
  -6  -2  13  152.28   16.10
  -6  -2  13  139.49   13.60
   5   2 -13  305.77   26.70
   5   2 -13  335.87   26.00
  -5  -2  13  288.97   26.80
  -5  -2  13  261.67   24.90
   4   2 -13    6.40    4.90
   4   2 -13    4.30    7.30
  -4  -2  13   10.70    6.50
   3   2 -13  500.55   37.90
   3   2 -13  436.56   38.10
  -3  -2  13  451.85   36.60
  -3  -2  13  446.96   38.40
   2   2 -13   28.80    8.00
   2   2 -13   39.40    6.60
  -2  -2  13   40.40    8.40
   1   2 -13   55.09    7.90
   1   2 -13   40.80    8.40
  -1  -2  13   58.19    5.20
   0   2 -13 1464.85  115.19
   0   2 -13 1487.95  114.69
   0  -2  13 1401.46  115.79
  -1   2 -13  164.08   18.60
  -1   2 -13  172.38   18.00
   1  -2  13  192.18   17.90
   2  -2  13  989.10   77.49
   2  -2  13  950.40   78.19
  -3   2 -13  221.48   22.00
   3  -2  13  233.58   21.70
   3  -2  13  240.98   22.30
  -4   2 -13   61.59   10.50
   4  -2  13   99.79   12.50
   4  -2  13   98.29   13.70
  -5   2 -13  602.44   45.70
   5  -2  13  521.35   46.20
   5  -2  13  514.45   44.70
  -6   2 -13   14.10    7.80
   6  -2  13    4.60    6.70
   6  -2  13    7.10    8.30
   9   1 -13   12.60   10.50
   9   1 -13    8.90    6.30
  -9  -1  13   10.20    8.80
   8   1 -13   31.60   10.90
   8   1 -13   22.50    6.60
  -8  -1  13   18.50    7.50
  -8  -1  13   22.10    7.90
   7   1 -13   39.00    9.90
  -7  -1  13   43.50    8.10
  -7  -1  13   67.59    9.60
   6   1 -13   24.10    6.10
   6   1 -13   25.30    8.20
  -6  -1  13   22.80    6.20
  -6  -1  13   26.60    8.10
   5   1 -13  189.78   20.90
   5   1 -13  204.98   20.10
  -5  -1  13  258.77   22.00
  -5  -1  13  235.98   19.70
   4   1 -13  577.24   42.00
  -4  -1  13  477.85   41.10
  -4  -1  13  483.45   42.60
   3   1 -13  214.68   19.80
   3   1 -13  215.88   19.60
  -3  -1  13  225.78   21.30
  -3  -1  13  223.78   18.60
   2   1 -13 2004.90  159.58
   2   1 -13 1982.30  159.78
  -2  -1  13 2061.69  158.78
  -2  -1  13 2091.79  160.08
  -1  -1  13  223.88   21.70
  -1  -1  13  227.68   18.30
   0   1 -13  160.88   13.90
   0   1 -13  153.18   13.90
   0  -1  13  110.09   10.60
   0  -1  13  117.99   14.80
   0  -1  13  132.79   11.00
  -1   1 -13  546.35   47.80
   1  -1  13  596.14   47.80
   1  -1  13  616.54   48.10
  -2   1 -13  244.18   28.10
   2  -1  13  263.47   23.50
   2  -1  13  270.77   23.60
  -3   1 -13   -1.50    6.40
   3  -1  13   39.00    7.40
   4  -1  13  940.11   74.29
   4  -1  13  917.61   75.09
  -5   1 -13  220.38   21.90
   5  -1  13  230.48   21.30
   5  -1  13  222.48   22.60
  -6   1 -13  452.35   38.40
   6  -1  13  448.06   37.30
   6  -1  13  433.76   39.10
  -7   1 -13  283.07   29.30
   7  -1  13  254.57   26.80
   7  -1  13  262.37   24.10
   9   0 -13   -0.10    9.80
   9   0 -13    3.30    6.20
  -9   0  13    2.80    7.90
   8   0 -13   13.90    8.60
   8   0 -13    7.30    6.00
  -8   0  13   11.90    7.20
  -8   0  13   13.50    8.00
   7   0 -13   84.39   11.80
   7   0 -13   89.79   12.30
  -7   0  13   86.29   12.80
  -7   0  13   99.49   16.30
   6   0 -13  104.29   12.50
   6   0 -13  126.59   13.40
  -6   0  13  136.79   17.20
  -6   0  13  121.79   13.40
   5   0 -13   15.60    5.10
   5   0 -13   19.40    5.40
  -5   0  13   20.00    5.60
  -5   0  13   28.20    8.80
   4   0 -13    8.50    4.50
   4   0 -13    7.20    4.70
  -4   0  13    5.80    7.40
  -4   0  13    7.00    4.40
   3   0 -13  565.24   45.30
   3   0 -13  553.74   44.30
  -3   0  13  549.85   46.00
   2   0 -13   67.49    9.80
   2   0 -13   83.49    8.80
  -2   0  13   73.99    8.40
  -2   0  13   71.89   12.60
   1   0 -13 1552.74  125.09
   1   0 -13 1676.13  125.19
  -1   0  13 1530.75  125.19
  -1   0  13 1594.54  124.29
   0   0 -13  447.26   36.70
   0   0  13  463.45   37.40
   0   0  13  428.96   36.30
   0   0  13  445.06   35.30
  -1   0 -13  153.78   15.40
   1   0  13  155.08   12.60
   1   0  13  148.89   16.80
   1   0  13  151.98   14.80
   1   0  13  157.48   12.90
  -2   0 -13 2605.34  212.58
   2   0  13 2686.63  211.88
   2   0  13 2774.92  211.78
   2   0  13 2744.73  210.38
  -3   0 -13   17.50    7.10
   3   0  13   40.50    7.60
   3   0  13   30.00    7.50
  -4   0 -13  109.79   14.30
   4   0  13  119.49   15.70
  -5   0 -13  529.45   43.20
   5   0  13  505.45   42.60
   5   0  13  516.05   44.00
  -6   0 -13  262.17   22.90
  -6   0 -13  333.97   26.70
   6   0  13  280.27   27.20
  -7   0 -13  178.58   19.80
   7   0  13  167.08   17.80
   7   0  13  163.68   20.30
   9  -1 -13    5.50    7.60
   9  -1 -13    9.20    7.70
  -9   1  13    9.80    9.60
  -9   1  13   13.80    9.70
   8  -1 -13   14.20    6.50
   8  -1 -13   12.40    6.30
  -8   1  13   18.20    7.60
  -8   1  13   16.70    9.30
   7  -1 -13   44.40    7.20
   7  -1 -13   31.50    6.30
  -7   1  13   30.10    7.70
  -7   1  13   34.50   10.30
   6  -1 -13   15.00    5.80
   6  -1 -13   27.10    4.20
  -6   1  13   33.40    9.70
  -6   1  13   26.50    6.20
   5  -1 -13  222.58   18.60
  -5   1  13  156.68   19.20
  -5   1  13  201.88   21.80
  -4   1  13  644.24   51.29
  -4   1  13  598.04   49.80
   3  -1 -13  197.48   18.90
  -3   1  13  206.68   21.50
  -3   1  13  222.28   18.70
   2  -1 -13 1888.51  148.29
   2  -1 -13 1987.70  148.89
   2  -1 -13 2050.79  149.59
   2  -1 -13 1750.32  148.69
  -2   1  13 1877.91  149.69
  -2   1  13 1870.41  149.09
   1  -1 -13  223.28   19.30
   1  -1 -13  207.48   19.50
   1  -1 -13  246.08   18.70
   1  -1 -13  226.98   20.20
   0  -1 -13  105.09   12.00
   0  -1 -13  121.79   13.90
   0   1  13  171.98   16.40
   0   1  13  151.68   12.70
  -1  -1 -13  583.44   44.80
  -1  -1 -13  588.44   45.80
   1   1  13  536.75   45.40
   1   1  13  545.55   46.30
  -2  -1 -13  267.57   25.10
   2   1  13  195.38   20.60
   2   1  13  206.88   19.90
  -3  -1 -13   33.50    7.40
   3   1  13    3.00    7.70
  -4  -1 -13 1007.50   84.79
  -4  -1 -13  916.71   83.19
   4   1  13 1094.99   85.69
   4   1  13 1230.08   85.39
  -5  -1 -13  224.58   21.50
  -5  -1 -13  219.48   18.30
   5   1  13  207.68   22.70
   5   1  13  206.68   21.40
  -6  -1 -13  434.86   36.90
  -6  -1 -13  418.96   34.40
   6   1  13  422.86   38.10
  -7  -1 -13  247.58   22.60
  -7  -1 -13  283.87   26.40
   7   1  13  252.27   27.90
   7   1  13  290.27   24.80
   8  -2 -13   21.60    7.00
  -8   2  13   40.50    8.50
  -8   2  13   41.30   12.40
   7  -2 -13   20.40    6.80
  -7   2  13   33.50    8.30
  -7   2  13   40.80   11.80
   6  -2 -13  113.59   13.70
  -6   2  13  132.99   15.40
  -6   2  13  120.59   20.00
   5  -2 -13  241.28   24.60
  -5   2  13  309.57   27.70
  -5   2  13  310.67   25.40
   4  -2 -13   14.40    5.80
   4  -2 -13    9.40    4.90
  -4   2  13   -6.00    9.90
  -4   2  13   11.20    6.20
   3  -2 -13  433.26   35.50
   3  -2 -13  415.86   35.70
  -3   2  13  455.35   40.10
   2  -2 -13   10.80    4.80
   2  -2 -13   11.00    4.50
  -2   2  13   27.90   11.50
   1  -2 -13   44.70    6.60
  -1   2  13   39.20   11.70
   0  -2 -13 1344.87  102.79
   0  -2 -13 1333.97  103.29
   0   2  13 1260.27  102.39
   0   2  13 1293.37  103.79
  -1  -2 -13  190.18   17.20
  -1  -2 -13  187.98   15.90
   1   2  13  161.68   18.70
   1   2  13  169.98   16.40
  -2  -2 -13  976.90   67.79
   2   2  13  729.73   68.59
  -3  -2 -13  226.78   20.00
  -3  -2 -13  253.97   22.10
   3   2  13  226.58   23.40
   3   2  13  228.98   22.30
  -4  -2 -13  111.69   14.20
  -4  -2 -13  100.09   10.10
   4   2  13   75.59   12.20
   4   2  13   75.19   13.00
  -5  -2 -13  561.44   47.30
  -5  -2 -13  593.34   49.40
   5   2  13  611.04   49.90
   5   2  13  594.24   49.00
  -6  -2 -13    7.60    8.50
  -6  -2 -13   11.90    5.30
   6   2  13    8.30   12.20
   7  -3 -13   27.20    7.20
  -7   3  13   19.10   12.70
  -7   3  13   27.80    9.50
   6  -3 -13  122.19   15.50
  -6   3  13  165.38   18.90
  -6   3  13  196.98   23.20
   5  -3 -13   23.20    6.20
   5  -3 -13   24.40    6.30
  -5   3  13   19.90   12.10
   4  -3 -13  663.83   51.29
   4  -3 -13  599.84   51.19
   3  -3 -13   51.59    7.50
   3  -3 -13   60.09    8.40
   2  -3 -13   24.90    6.00
   2  -3 -13   36.80    6.20
   1  -3 -13  232.28   21.70
   0  -3 -13   20.10    4.70
   0  -3 -13   28.70    5.70
   0   3  13   30.90    5.50
   0   3  13   52.49   10.70
  -1  -3 -13  905.81   72.89
  -1  -3 -13  873.71   73.99
   1   3  13 1026.80   74.19
   1   3  13  862.31   74.09
  -2  -3 -13   73.99    9.40
  -2  -3 -13   61.79    8.30
   2   3  13   77.79   12.70
   2   3  13   71.09   11.20
  -3  -3 -13  299.87   24.30
   3   3  13  247.28   26.70
   3   3  13  251.97   25.20
  -4  -3 -13  743.43   59.79
  -4  -3 -13  684.73   58.79
   4   3  13  726.83   60.59
   4   3  13  788.32   61.09
  -5  -3 -13   81.99   11.80
  -5  -3 -13   86.09   12.70
   5   3  13  115.39   18.00
   5   3  13  109.29   17.40
  -6  -3 -13  125.39   13.70
  -6  -3 -13  160.18   18.20
   6   3  13  111.99   18.00
   6   3  13   88.69   17.30
   6  -4 -13   19.50    6.60
   6  -4 -13   19.70    8.70
  -6   4  13   26.30   16.50
  -6   4  13   28.60   15.50
   5  -4 -13   17.70    6.00
   5  -4 -13   17.50    6.90
  -5   4  13   11.40   14.10
   4  -4 -13   38.50    7.10
   4  -4 -13   27.10    6.90
  -4   4  13   48.60   13.20
   3  -4 -13   57.19    8.50
   3  -4 -13   64.79    8.20
  -3   4  13   40.60   12.60
   2  -4 -13  109.19   12.40
   2  -4 -13   88.19   12.20
  -2   4  13  135.89   19.60
   1  -4 -13    2.30    5.00
   1  -4 -13    0.30    5.00
  -1   4  13    9.70   10.90
   0  -4 -13  183.58   16.80
   0  -4 -13  172.98   17.10
   0   4  13  157.98   23.20
  -1  -4 -13  143.09   14.80
  -1  -4 -13  131.09   14.00
   1   4  13  130.49   14.20
  -2  -4 -13   26.90    7.20
  -2  -4 -13   25.30    6.50
   2   4  13   44.60   10.20
   2   4  13   62.99   14.20
  -3  -4 -13  193.78   18.80
  -3  -4 -13  213.98   20.10
   3   4  13  174.78   21.10
   3   4  13  225.48   25.70
  -4  -4 -13   32.80    8.50
  -4  -4 -13   36.30    7.70
   4   4  13   53.79   14.60
   4   4  13   66.49   13.60
   3  -5 -13   96.69   14.00
   3  -5 -13  107.89   13.30
  -3   5  13  115.39   27.20
   2  -5 -13   37.30   10.10
   2  -5 -13   29.00    7.10
  -2   5  13   42.80   15.10
   1  -5 -13    9.00    8.10
   1  -5 -13   11.70    6.20
  -1   5  13    6.50   14.00
   0  -5 -13   18.90    6.10
   0  -5 -13   19.70    6.60
   0   5  13    8.60   14.70
  -1  -5 -13  136.99   15.20
  -1  -5 -13  149.49   15.50
   1   5  13  130.99   21.20
  -2  -5 -13  139.29   15.10
  -2  -5 -13  128.29   14.70
   2   5  13   94.89   17.20
   2   5  13  188.78   30.60
   2   5 -14   21.50    6.10
   2   5 -14    7.20   14.50
  -2  -5  14   14.60   10.00
  -2  -5  14   25.80    5.80
   1   5 -14   49.00    8.20
   1   5 -14   43.60   17.10
  -1  -5  14   59.09    6.90
  -1  -5  14   50.99   11.50
   0   5 -14    6.20   12.90
   0   5 -14    5.80   11.30
   0  -5  14    9.50    8.90
   5   4 -14   18.20    5.90
   5   4 -14   10.20   11.50
  -5  -4  14   14.40    8.80
   4   4 -14  102.19   18.90
   4   4 -14   96.99   12.50
  -4  -4  14   99.49   11.30
  -4  -4  14  106.19   15.30
   3   4 -14  206.38   24.00
   3   4 -14  211.48   20.20
  -3  -4  14  238.58   18.90
  -3  -4  14  205.38   21.80
   2   4 -14   49.30    7.50
   2   4 -14   37.30   11.40
  -2  -4  14   33.00    9.40
  -2  -4  14   38.20    5.40
   1   4 -14    9.60    5.80
   1   4 -14    6.20    9.00
  -1  -4  14   -0.80    7.60
  -1  -4  14    4.20    4.40
   0   4 -14  111.99   14.50
   0   4 -14   75.89   14.30
   0  -4  14  102.29   14.70
  -1   4 -14   98.89   12.50
  -1   4 -14   93.09   15.20
   1  -4  14  100.79   14.80
  -2   4 -14  347.97   35.80
  -2   4 -14  399.06   34.80
   2  -4  14  400.06   33.90
  -3   4 -14   88.59   16.00
  -3   4 -14   78.49   12.90
   7   3 -14   53.79   14.20
   7   3 -14   60.79    8.60
  -7  -3  14   51.99   10.60
  -7  -3  14   47.70    8.80
   6   3 -14   37.20   12.10
   6   3 -14   35.40    7.20
  -6  -3  14   48.00    9.70
  -6  -3  14   39.60    7.40
   5   3 -14   38.30    7.10
   5   3 -14   22.40   10.40
  -5  -3  14   51.89    9.60
  -5  -3  14   48.70    8.20
   4   3 -14   26.10   10.40
  -4  -3  14   51.49    9.40
  -4  -3  14   51.69    6.40
   3   3 -14  170.58   19.90
   3   3 -14  205.08   18.40
  -3  -3  14  178.28   15.90
  -3  -3  14  197.98   19.50
   2   3 -14  105.19   12.30
   2   3 -14   83.59   14.20
  -2  -3  14   78.39   13.00
  -2  -3  14   78.49    8.20
   1   3 -14   75.59   11.50
  -1  -3  14  115.69   14.20
  -1  -3  14  112.79    9.20
   0   3 -14  683.23   57.49
   0   3 -14  579.04   54.39
   0  -3  14  714.63   53.99
  -1   3 -14  677.63   54.79
  -1   3 -14  670.73   55.89
   1  -3  14  657.63   54.79
  -2   3 -14   63.99   10.80
  -2   3 -14   64.99   12.50
   2  -3  14   62.29   10.20
  -3   3 -14   90.69   13.60
  -3   3 -14   96.89   16.70
   3  -3  14  123.49   15.40
   3  -3  14  131.79   15.40
  -4   3 -14   66.29   11.00
   4  -3  14   71.39   11.60
   4  -3  14   76.39   11.30
  -5   3 -14  127.39   18.40
   5  -3  14  132.79   16.60
   5  -3  14  143.59   18.50
   8   2 -14    7.50    6.10
  -8  -2  14    9.00    7.60
  -8  -2  14   14.40    9.70
   7   2 -14   50.39    8.20
  -7  -2  14   57.09    8.80
  -7  -2  14   54.39   10.00
   6   2 -14  133.09   14.50
   6   2 -14  147.99   23.40
  -6  -2  14  113.29   16.40
  -6  -2  14  119.79   13.50
   5   2 -14   86.99   12.70
   5   2 -14   87.89   14.30
  -5  -2  14  118.79   11.50
  -5  -2  14  129.19   15.20
   4   2 -14   17.50    8.10
  -4  -2  14   26.60    7.80
  -4  -2  14   26.60    5.00
   3   2 -14  993.70   71.99
   3   2 -14  876.51   71.99
  -3  -2  14  880.11   70.69
  -3  -2  14  845.52   72.29
  -2  -2  14   28.40    4.10
  -2  -2  14   48.10    8.40
   1   2 -14   28.50    6.70
   1   2 -14   32.40    7.50
  -1  -2  14   11.80    7.00
  -1  -2  14   13.70    2.60
   0   2 -14  643.54   53.49
   0   2 -14  664.43   53.79
  -1   2 -14  202.38   18.70
  -1   2 -14  175.68   22.70
   1  -2  14  160.78   18.40
  -2   2 -14  176.28   19.20
   2  -2  14  165.68   17.80
   2  -2  14  178.58   17.90
  -3   2 -14  454.85   41.10
   3  -2  14  496.15   40.40
   3  -2  14  489.35   41.00
  -4   2 -14  120.29   16.40
   4  -2  14  144.79   17.00
   4  -2  14  127.29   15.80
  -5   2 -14  262.17   23.70
   5  -2  14  228.08   23.70
   5  -2  14  209.88   21.90
  -6   2 -14  261.27   25.30
   6  -2  14  240.68   23.50
   6  -2  14  234.58   25.60
   8   1 -14   62.39   15.70
   8   1 -14   36.40    7.90
  -8  -1  14   41.70    9.30
  -8  -1  14   39.30    8.80
   7   1 -14   15.30    6.20
   7   1 -14   22.40    9.20
  -7  -1  14   15.50    8.50
  -7  -1  14   12.60    6.80
   6   1 -14   75.69   10.80
   6   1 -14   51.79    8.80
  -6  -1  14   66.19    8.90
  -6  -1  14   83.69   11.50
   5   1 -14   29.70    6.30
   5   1 -14   34.50    8.00
  -5  -1  14   32.10    6.40
  -5  -1  14   38.60   10.20
   4   1 -14  371.96   32.40
   4   1 -14  349.77   32.60
  -4  -1  14  458.85   35.10
   3   1 -14  229.08   19.70
   3   1 -14  213.18   20.00
  -3  -1  14  222.88   24.00
  -3  -1  14  207.68   18.60
   2   1 -14  199.78   17.50
  -2  -1  14  169.18   15.30
   1   1 -14  637.64   55.09
  -1  -1  14  719.03   53.49
   0   1 -14  540.25   45.00
   0   1 -14  553.54   44.80
   0  -1  14  547.85   45.40
  -1   1 -14  669.43   53.09
   1  -1  14  652.73   53.29
   1  -1  14  635.44   52.99
  -2   1 -14  628.04   52.59
   2  -1  14  639.44   52.39
   2  -1  14  654.43   52.59
  -3   1 -14  162.48   19.40
   3  -1  14  193.18   18.70
   3  -1  14  190.58   18.90
  -4   1 -14  928.31   83.49
   4  -1  14 1078.89   84.19
   4  -1  14 1118.19   83.49
   5  -1  14  100.49   13.60
   5  -1  14   87.09   15.00
   6  -1  14   60.79   11.70
   6  -1  14   59.79    9.60
   8   0 -14    5.00    8.50
   8   0 -14    0.60    6.20
  -8   0  14   -7.50    8.90
  -8   0  14    0.80    7.20
   7   0 -14   12.00    5.90
   7   0 -14   19.90    7.40
  -7   0  14   10.80    9.40
  -7   0  14    7.60    6.90
   6   0 -14   59.39    9.00
   6   0 -14   58.89    8.50
  -6   0  14   83.99   12.10
  -6   0  14   64.19    8.70
   5   0 -14  464.95   40.40
   5   0 -14  518.05   40.00
  -5   0  14  467.15   40.30
  -5   0  14  505.65   42.00
   4   0 -14  152.88   13.60
   4   0 -14  149.09   15.20
  -4   0  14  147.19   18.10
  -4   0  14  131.79   14.00
   3   0 -14  117.09   14.50
   3   0 -14  132.19   12.10
  -3   0  14  129.79   16.70
   2   0 -14  578.54   49.70
   2   0 -14  618.84   50.29
  -2   0  14  640.64   49.00
  -2   0  14  635.04   50.79
   1   0 -14   49.80    7.80
   1   0 -14   80.59    9.90
  -1   0  14   57.39    7.10
  -1   0  14   58.29   10.00
   0   0 -14 1064.29   86.99
   0   0  14 1107.29   84.99
   0   0  14 1083.99   85.99
  -1   0 -14  494.55   41.40
   1   0  14  496.45   43.60
   1   0  14  513.55   39.40
   1   0  14  500.85   39.50
   1   0  14  495.15   41.10
  -2   0 -14    5.10    6.30
   2   0  14    5.90    6.90
   2   0  14   15.70    6.20
  -3   0 -14 3295.77  259.47
   3   0  14 3324.07  259.57
   3   0  14 3315.07  259.17
  -4   0 -14   58.79   10.00
   4   0  14   65.09    9.80
   4   0  14   56.79   10.00
  -5   0 -14  226.38   22.20
   5   0  14  216.88   23.10
   5   0  14  218.98   21.40
  -6   0 -14  642.24   52.29
   6   0  14  625.34   51.39
   6   0  14  614.94   53.09
  -7   0 -14  242.18   25.30
   7   0  14  247.78   23.50
   8  -1 -14   21.00    6.40
   8  -1 -14   34.70    7.70
  -8   1  14   50.29   14.30
  -8   1  14   45.30    9.20
   7  -1 -14    6.50    5.90
  -7   1  14   23.50    6.90
  -7   1  14   13.70   12.40
   6  -1 -14   53.09    8.20
  -6   1  14   75.39   14.70
  -6   1  14   50.29    8.60
   5  -1 -14   26.00    6.70
  -5   1  14   35.80   12.30
  -5   1  14   34.80    6.60
   4  -1 -14  400.86   31.40
  -4   1  14  354.36   31.10
  -4   1  14  346.67   37.50
   3  -1 -14  181.78   18.30
  -3   1  14  211.78   18.00
   2  -1 -14  140.29   12.60
   2  -1 -14  137.59   14.70
   2  -1 -14  150.58   12.10
   1  -1 -14  804.42   61.09
   1  -1 -14  744.13   61.39
   0  -1 -14  532.95   44.20
   0  -1 -14  552.84   46.50
   0   1  14  555.74   46.10
   0   1  14  576.84   45.60
  -1  -1 -14  590.94   49.60
  -1  -1 -14  622.64   50.69
   1   1  14  623.94   50.29
   1   1  14  663.43   51.29
  -2  -1 -14  599.24   48.40
  -2  -1 -14  583.84   47.00
   2   1  14  597.84   48.80
   2   1  14  586.54   48.20
  -3  -1 -14  185.98   15.50
  -3  -1 -14  180.58   19.20
   3   1  14  175.58   19.10
   3   1  14  165.48   19.40
  -4  -1 -14  957.50   79.19
  -4  -1 -14 1160.88   81.39
   4   1  14  935.91   80.69
   4   1  14  992.70   81.29
  -5  -1 -14   89.39    9.60
  -5  -1 -14  104.79   16.00
  -6  -1 -14   58.29    8.20
  -6  -1 -14   71.89   11.40
   6   1  14  103.59   16.70
   8  -2 -14    6.00    8.30
  -8   2  14   12.20   12.30
  -8   2  14    6.50   13.70
   7  -2 -14   42.10    8.20
  -7   2  14   47.70    9.10
  -7   2  14   65.39   14.30
   6  -2 -14   95.89   14.00
  -6   2  14  150.68   20.80
  -6   2  14  139.89   16.50
   5  -2 -14  107.99   13.10
  -5   2  14   99.99   14.80
  -5   2  14  109.49   14.00
   4  -2 -14   25.70    6.20
  -4   2  14   21.00    6.70
  -4   2  14   19.30   10.20
   3  -2 -14  806.62   66.59
   3  -2 -14  808.82   66.19
  -3   2  14  878.71   67.39
   2  -2 -14   25.80    5.90
   2  -2 -14   30.60    5.90
  -2   2  14   15.20    8.90
   1  -2 -14   11.30    5.40
   1  -2 -14   10.70    5.10
  -1   2  14   36.20    8.80
   0  -2 -14  862.51   61.89
   0   2  14  677.13   62.39
  -1  -2 -14  157.58   17.80
  -1  -2 -14  152.98   16.30
   1   2  14  203.58   17.10
   1   2  14  228.88   20.50
  -2  -2 -14  179.08   17.50
  -2  -2 -14  172.28   15.60
   2   2  14  176.28   19.80
   2   2  14  164.98   17.30
  -3  -2 -14  503.35   40.50
  -3  -2 -14  502.25   39.10
   3   2  14  459.25   40.60
   3   2  14  467.55   41.50
  -4  -2 -14  138.09   13.70
  -4  -2 -14  141.99   17.90
   4   2  14  129.49   19.10
   4   2  14  149.39   18.00
  -5  -2 -14  217.48   21.90
  -5  -2 -14  248.38   25.80
   5   2  14  287.97   26.30
   5   2  14  291.17   25.70
  -6  -2 -14  234.88   22.10
  -6  -2 -14  261.97   26.70
   6   2  14  254.57   27.30
   6   2  14  276.27   25.50
   7  -3 -14   40.20    8.50
  -7   3  14   75.49   18.60
  -7   3  14   67.29   14.60
   6  -3 -14   31.60    7.10
  -6   3  14   32.10    9.40
  -6   3  14   32.50   13.40
   5  -3 -14   43.80    7.60
   5  -3 -14   40.30    7.90
  -5   3  14   44.00   13.20
  -5   3  14   40.10    9.40
   4  -3 -14   44.60    7.40
   4  -3 -14   44.80    7.80
  -4   3  14   30.00   12.20
   3  -3 -14  163.78   17.60
   3  -3 -14  189.68   17.70
  -3   3  14  207.08   22.70
   2  -3 -14   66.09   10.60
   2  -3 -14   78.59   11.00
  -2   3  14  104.49   17.20
   1  -3 -14   84.79   11.30
   1  -3 -14  106.09   10.70
  -1   3  14   63.79   13.10
   0  -3 -14  708.93   55.39
   0  -3 -14  670.33   55.59
   0   3  14  687.83   57.19
  -1  -3 -14  666.13   53.29
   1   3  14  730.83   54.89
   1   3  14  592.24   52.59
  -2  -3 -14   74.69    9.70
  -2  -3 -14   67.39    9.50
   2   3  14   68.49   11.40
   2   3  14   62.79   12.60
  -3  -3 -14  115.09   12.30
  -3  -3 -14  139.49   14.50
   3   3  14   92.39   14.50
   3   3  14   98.09   15.30
  -4  -3 -14   77.69   11.00
  -4  -3 -14   72.59   11.20
   4   3  14   86.19   14.10
   4   3  14   94.59   14.40
  -5  -3 -14  140.59   14.80
  -5  -3 -14  158.78   18.70
   5   3  14  139.59   20.30
   5   3  14  137.69   21.30
   5  -4 -14    9.90    6.20
   5  -4 -14   14.90    7.10
  -5   4  14   23.40   15.10
   4  -4 -14   90.99   13.20
   4  -4 -14  110.99   13.70
  -4   4  14  104.99   17.80
   3  -4 -14  211.98   21.20
   3  -4 -14  216.88   21.10
  -3   4  14  277.87   28.10
   2  -4 -14   23.70    6.40
   2  -4 -14   23.30    6.40
  -2   4  14   46.60   13.80
   1  -4 -14    4.50    4.90
   1  -4 -14   -3.40    5.30
  -1   4  14   10.10   13.00
   0  -4 -14   89.49   12.10
   0  -4 -14   94.49   12.70
   0   4  14  109.59   16.50
  -1  -4 -14   87.79   11.50
  -1  -4 -14  100.99   12.60
   1   4  14   75.39   11.10
   1   4  14  112.79   16.00
  -2  -4 -14  424.86   34.10
  -2  -4 -14  386.16   33.30
   2   4  14  429.56   37.80
   2   4  14  361.16   34.00
  -3  -4 -14   45.10    8.30
  -3  -4 -14   50.09    9.40
   3   4  14   86.49   14.30
   2  -5 -14   11.10    6.20
   2  -5 -14   18.60   12.00
  -2   5  14   11.60   13.90
   1  -5 -14   28.20    7.20
  -1   5  14   44.60   14.10
   0  -5 -14    7.40    8.00
   0   5  14    7.90   14.20
   4   4 -15   52.39    8.00
   4   4 -15   35.10   13.30
  -4  -4  15   50.19    7.20
  -4  -4  15   38.40   10.10
   3   4 -15    2.40    5.80
   3   4 -15    2.20    9.80
  -3  -4  15    2.80    8.60
  -3  -4  15    3.00    4.50
   2   4 -15   50.89    8.50
   2   4 -15   44.00   12.10
  -2  -4  15   56.89   10.80
  -2  -4  15   57.79    7.30
   1   4 -15  163.18   17.30
   1   4 -15  138.19   20.50
  -1  -4  15  167.48   13.60
  -1  -4  15  144.69   18.60
   0   4 -15   90.29   11.70
   0   4 -15   73.29   14.50
  -1   4 -15  264.87   26.20
  -1   4 -15  234.88   28.00
   1  -4  15  302.77   26.30
  -2   4 -15   32.40   10.00
  -2   4 -15   36.30   12.40
   2  -4  15   36.10   10.00
   6   3 -15   30.50   12.00
   6   3 -15   23.90    6.90
  -6  -3  15   29.70    7.00
  -6  -3  15   22.00    9.50
   5   3 -15   58.99   12.20
   5   3 -15   65.39    9.00
  -5  -3  15   49.30   10.80
   4   3 -15   42.40    7.70
   4   3 -15   34.00   10.70
  -4  -3  15   56.29    6.50
  -4  -3  15   46.40    9.90
   3   3 -15  126.99   18.20
   3   3 -15  145.59   16.30
  -3  -3  15  168.68   13.50
  -3  -3  15  153.78   17.90
   2   3 -15   62.89    8.80
  -2  -3  15   48.80    6.30
  -2  -3  15   41.20    9.80
   1   3 -15   90.39   16.60
   1   3 -15  106.29   14.40
  -1  -3  15  117.69    9.70
  -1  -3  15  114.09   15.40
   0   3 -15   27.10    9.50
   0   3 -15   32.90    8.00
   0  -3  15   15.70    8.50
  -1   3 -15  151.18   19.90
  -1   3 -15  166.88   19.00
   1  -3  15  194.18   18.90
  -2   3 -15  299.47   27.50
  -2   3 -15  271.47   28.10
   2  -3  15  265.27   26.00
  -3   3 -15   90.09   16.40
  -3   3 -15   77.29   12.40
   3  -3  15   59.79   11.20
  -4   3 -15   46.50   11.90
   4  -3  15   83.49   12.70
   4  -3  15   82.79   11.90
   7   2 -15   20.50    6.80
   7   2 -15   17.40   14.70
  -7  -2  15   35.80    9.90
  -7  -2  15   26.40    7.40
   6   2 -15   85.59   12.90
  -6  -2  15  100.09   13.10
  -6  -2  15   81.99   11.50
   5   2 -15   35.50    7.50
  -5  -2  15   56.99   10.10
  -5  -2  15   62.19    9.90
   4   2 -15  205.98   20.00
   4   2 -15  224.18   24.30
  -4  -2  15  208.58   21.60
  -4  -2  15  201.48   18.00
   3   2 -15  105.99   12.80
   3   2 -15   88.99   12.90
  -3  -2  15   96.69   14.90
  -3  -2  15   87.19    9.40
   2   2 -15  135.29   16.00
   2   2 -15  141.19   14.70
  -2  -2  15  119.79   11.10
  -2  -2  15  121.89   16.00
   1   2 -15   70.79   10.00
   1   2 -15   68.29   12.70
  -1  -2  15   90.29   13.30
  -1  -2  15   77.69    6.80
   0   2 -15  376.96   34.20
   0   2 -15  390.36   36.20
   0  -2  15  432.96   34.90
  -1   2 -15  311.37   26.40
  -1   2 -15  301.87   26.70
   1  -2  15  243.08   26.20
  -2   2 -15   27.50    8.90
  -2   2 -15   14.00   10.50
   2  -2  15   35.80    7.90
   2  -2  15   32.10    8.20
  -3   2 -15  386.56   32.90
   3  -2  15  334.87   31.80
   3  -2  15  357.46   31.50
  -4   2 -15   82.79   12.60
   4  -2  15   85.29   14.70
   4  -2  15   82.09   13.80
  -5   2 -15   91.49   13.80
   5  -2  15  115.29   15.10
   5  -2  15  115.69   16.90
   8   1 -15    9.20   12.70
   8   1 -15    0.70    6.40
  -8  -1  15    5.90    8.50
  -8  -1  15    3.00    7.50
   7   1 -15   18.00    9.60
   7   1 -15   11.60    6.50
  -7  -1  15   20.60    9.70
  -7  -1  15   20.40    7.40
   6   1 -15   52.89    8.80
   6   1 -15   59.29   10.20
  -6  -1  15   59.79    8.60
  -6  -1  15   49.90   11.00
   5   1 -15  110.39   13.90
   5   1 -15  115.69   14.00
  -5  -1  15  141.89   17.10
  -5  -1  15  124.39   17.40
   4   1 -15  449.66   36.30
   4   1 -15  398.96   36.70
  -4  -1  15  456.15   38.10
  -4  -1  15  442.66   36.70
   3   1 -15  365.96   27.80
   3   1 -15  345.27   28.30
  -3  -1  15  298.87   26.60
  -3  -1  15  281.17   29.60
   2   1 -15   51.89    8.00
   2   1 -15   39.80    7.10
  -2  -1  15   38.90    5.30
  -2  -1  15   36.40    9.00
   1   1 -15  205.58   19.90
   1   1 -15  193.68   21.50
  -1  -1  15  211.88   21.20
  -1  -1  15  207.78   16.80
   0   1 -15  343.27   31.70
   0   1 -15  364.06   31.40
   0  -1  15  390.66   32.20
  -1   1 -15  358.16   31.30
   1  -1  15  354.96   31.60
   1  -1  15  369.26   31.20
  -2   1 -15  632.24   47.30
   2  -1  15  502.05   46.40
  -3   1 -15   64.29   11.80
   3  -1  15   98.89   13.50
   3  -1  15   94.79   13.30
  -4   1 -15  581.74   50.29
   4  -1  15  595.54   50.29
   4  -1  15  611.54   49.40
  -5   1 -15  244.18   22.80
   5  -1  15  216.28   22.90
   5  -1  15  196.08   21.60
  -6   1 -15   81.69   12.50
   6  -1  15   68.39   10.60
   6  -1  15   79.19   12.90
   8   0 -15   37.20    8.40
   8   0 -15   45.50    9.80
  -8   0  15   53.29   10.00
  -8   0  15   55.19   11.40
   7   0 -15   19.50    6.90
   7   0 -15   25.40    7.70
  -7   0  15   28.10   10.70
  -7   0  15   12.40    7.40
   6   0 -15   11.00    6.40
   6   0 -15    3.30    6.10
  -6   0  15   11.10    6.50
  -6   0  15    6.00   10.00
   5   0 -15  117.89   14.10
  -5   0  15  123.59   18.60
  -5   0  15  118.99   13.60
   4   0 -15  192.78   17.50
   4   0 -15  197.78   19.40
  -4   0  15  200.18   22.30
  -4   0  15  211.38   18.40
   3   0 -15  851.11   77.39
   3   0 -15 1002.80   78.29
  -3   0  15 1031.90   78.99
  -3   0  15 1042.50   77.29
   2   0 -15  130.99   12.90
   2   0 -15  131.49   14.50
  -2   0  15  126.19   12.30
  -2   0  15  128.09   17.30
   1   0 -15  199.08   16.80
   1   0 -15  180.68   18.10
  -1   0  15  186.08   20.30
  -1   0  15  180.18   15.90
   0   0 -15 1467.05  115.19
   0   0 -15 1562.44  114.79
   0   0  15 1426.66  115.39
   0   0  15 1366.56  113.59
  -1   0 -15  109.19   14.00
   1   0  15  119.49   10.30
   1   0  15  121.39   13.20
   1   0  15  122.29   16.30
  -2   0 -15  133.69   16.60
   2   0  15  156.98   16.10
   2   0  15  150.58   18.10
  -3   0 -15  167.58   19.20
   3   0  15  171.08   18.80
   3   0  15  147.79   21.40
  -4   0 -15  484.15   41.60
   4   0  15  475.95   41.40
   4   0  15  492.35   41.10
  -5   0 -15  254.97   25.20
   5   0  15  235.78   24.50
   5   0  15  240.28   23.50
  -6   0 -15   33.00   14.90
   6   0  15   45.20    9.00
   6   0  15   39.90   10.70
   8  -1 -15    0.60   10.60
  -8   1  15   -1.20   11.70
  -8   1  15    5.90    7.90
   7  -1 -15   11.00    6.80
  -7   1  15    7.40   10.70
  -7   1  15    9.40    7.50
   6  -1 -15   36.70    8.00
  -6   1  15   49.20   11.60
  -6   1  15   44.70    8.00
   5  -1 -15  123.89   13.90
  -5   1  15  123.89   18.70
  -5   1  15  101.09   13.50
   4  -1 -15  436.46   35.00
  -4   1  15  416.76   36.70
  -4   1  15  380.96   37.00
  -3   1  15  357.56   29.80
  -3   1  15  354.26   32.30
   2  -1 -15   27.00    6.40
   2  -1 -15   40.60    5.20
   2  -1 -15   37.40    5.10
  -2   1  15   48.40   10.10
   1  -1 -15  236.58   18.20
   1  -1 -15  194.08   18.60
   1  -1 -15  203.38   19.70
  -1   1  15  215.88   22.10
   0  -1 -15  370.36   29.50
   0  -1 -15  348.87   28.10
   0   1  15  349.17   30.50
   0   1  15  307.67   28.20
  -1  -1 -15  312.47   27.00
  -1  -1 -15  322.97   28.60
   1   1  15  362.86   29.90
  -2  -1 -15  486.15   43.20
  -2  -1 -15  458.35   41.40
   2   1  15  570.74   43.80
   2   1  15  569.44   43.10
  -3  -1 -15   78.09   11.00
  -3  -1 -15   75.09    8.10
   3   1  15   73.69   13.10
   3   1  15   64.79   10.70
  -4  -1 -15  650.53   48.40
  -4  -1 -15  528.35   45.40
   4   1  15  543.65   48.10
   4   1  15  580.14   47.90
  -5  -1 -15  206.88   22.10
  -5  -1 -15  174.08   16.60
   5   1  15  200.58   21.60
   5   1  15  217.48   21.30
  -6  -1 -15   85.09   16.90
  -6  -1 -15   71.89    9.40
   6   1  15  107.19   12.90
   6   1  15  111.49   14.90
   7  -2 -15   13.90    6.50
  -7   2  15   18.30    8.20
  -7   2  15   31.40   13.10
   6  -2 -15   70.79   10.40
  -6   2  15   91.19   11.60
  -6   2  15   98.29   15.50
   5  -2 -15   50.79    8.00
  -5   2  15   41.10   12.30
  -5   2  15   24.10    8.10
   4  -2 -15  174.38   19.00
  -4   2  15  224.68   20.30
  -4   2  15  215.58   23.50
   3  -2 -15   86.09   11.30
   3  -2 -15   74.19   11.40
  -3   2  15   89.49   13.20
   2  -2 -15  105.09   13.70
   2  -2 -15  130.49   13.50
  -2   2  15  141.39   18.20
   1  -2 -15  102.39   11.00
   1  -2 -15   86.69   11.90
  -1   2  15   71.69   12.60
   0  -2 -15  413.06   32.50
   0  -2 -15  384.76   33.20
   0   2  15  378.76   34.80
  -1  -2 -15  264.17   23.30
  -1  -2 -15  258.37   24.80
   1   2  15  277.37   23.60
   1   2  15  302.37   26.80
  -2  -2 -15   31.80    7.70
  -2  -2 -15   45.50    6.30
   2   2  15   32.50    7.80
   2   2  15   33.20   10.40
  -3  -2 -15  367.46   31.90
  -3  -2 -15  341.57   29.70
   3   2  15  359.26   32.00
   3   2  15  381.26   33.20
  -4  -2 -15   73.49   10.30
  -4  -2 -15   86.09   12.50
   4   2  15  106.19   16.10
   4   2  15  107.39   13.50
  -5  -2 -15  137.79   18.40
  -5  -2 -15  125.09   12.30
   5   2  15   98.49   14.20
   5   2  15   93.19   17.40
   6  -3 -15   17.70    6.80
  -6   3  15   25.00    9.40
  -6   3  15   25.80   13.20
   5  -3 -15   48.50    8.90
  -5   3  15   83.49   14.50
  -5   3  15   61.49   10.50
   4  -3 -15   45.00    8.10
   4  -3 -15   49.50    8.10
  -4   3  15   50.69   13.30
   3  -3 -15  169.98   16.60
   3  -3 -15  152.38   16.30
  -3   3  15  154.18   21.60
   2  -3 -15   35.20    7.40
   2  -3 -15   42.70    7.30
  -2   3  15   58.29   12.20
   1  -3 -15  101.69   11.90
   1  -3 -15   92.39   12.60
  -1   3  15  108.89   14.80
   0  -3 -15   16.70    5.60
   0  -3 -15    8.10    6.00
   0   3  15   35.20   11.30
  -1  -3 -15  192.08   17.10
  -1  -3 -15  199.88   16.10
   1   3  15  152.98   20.60
   1   3  15  129.49   15.60
  -2  -3 -15  280.27   24.60
  -2  -3 -15  289.57   26.10
   2   3  15  269.07   25.50
   2   3  15  305.47   28.50
  -3  -3 -15   67.69    9.20
  -3  -3 -15   72.59   10.70
   3   3  15   91.29   14.30
   3   3  15   88.39   14.00
  -4  -3 -15   66.69   10.30
   4   3  15   52.89   13.80
   4   3  15   43.50   11.80
   4  -4 -15   45.30    8.20
   4  -4 -15   37.20    9.00
  -4   4  15   47.80   15.10
   3  -4 -15    0.20    5.70
   3  -4 -15    9.40    6.80
  -3   4  15    5.20   13.00
   2  -4 -15   35.90    7.50
   2  -4 -15   38.00    7.70
  -2   4  15   55.99   13.90
   1  -4 -15  125.49   14.80
   1  -4 -15  135.69   15.60
  -1   4  15  188.98   23.20
   0  -4 -15   39.00    7.70
   0  -4 -15   47.50    8.20
   0   4  15   89.39   14.80
  -1  -4 -15  291.37   26.10
  -1  -4 -15  325.47   26.90
   1   4  15  295.97   31.60
   1   4  15  276.67   26.90
  -2  -4 -15   37.80    8.30
  -2  -4 -15   43.80    7.60
   2   4  15   46.20   14.50
   2   4  15   30.70    9.60
   3   4 -16    7.70    6.40
   3   4 -16    8.80   10.60
  -3  -4  16   11.20    9.50
  -3  -4  16   18.60    4.90
   2   4 -16   39.50    8.60
   2   4 -16   34.30   12.20
  -2  -4  16   63.49    7.30
  -2  -4  16   43.00   11.00
   1   4 -16   51.69    9.30
   1   4 -16   40.00   12.70
  -1  -4  16   76.19   14.00
   0   4 -16   97.39   12.60
   0   4 -16   82.09   14.80
  -1   4 -16   54.09   13.30
  -1   4 -16   55.49   10.80
   1  -4  16   32.00   10.70
   5   3 -16   69.99   13.50
   5   3 -16   96.29   13.20
  -5  -3  16   83.69   10.90
  -5  -3  16   93.49   13.60
   4   3 -16    6.80    6.20
   4   3 -16    5.20    9.90
  -4  -3  16   -0.80    8.60
  -4  -3  16    3.30    4.60
   3   3 -16   34.30    9.80
   3   3 -16   36.30    7.80
  -3  -3  16   32.30    5.00
  -3  -3  16   28.70    9.70
   2   3 -16  124.29   16.90
   2   3 -16  124.29   18.80
  -2  -3  16  161.18   18.50
  -2  -3  16  171.08   13.20
   1   3 -16  547.75   44.50
   1   3 -16  546.55   46.10
  -1  -3  16  498.95   45.00
   0   3 -16   40.00    9.60
   0   3 -16   41.20   11.30
   0  -3  16   71.99   11.20
  -1   3 -16  163.98   19.70
  -1   3 -16  151.48   20.30
   1  -3  16  188.38   19.50
  -2   3 -16  260.77   28.40
  -2   3 -16  304.77   27.30
   2  -3  16  259.97   26.30
  -3   3 -16   11.20   12.40
  -3   3 -16   18.60   10.30
   3  -3  16   13.20    9.00
   7   2 -16   33.70   11.50
   7   2 -16   30.60    7.70
  -7  -2  16   25.40    7.70
  -7  -2  16   25.30   10.20
   6   2 -16    5.80    9.70
   6   2 -16   -0.70    6.30
  -6  -2  16   -2.20    8.90
  -6  -2  16   -4.60    5.80
   5   2 -16  277.07   24.40
   5   2 -16  232.18   25.90
  -5  -2  16  278.87   26.20
   4   2 -16   62.09    9.90
  -4  -2  16   80.29   12.10
  -4  -2  16   82.89    9.20
   3   2 -16   82.19   13.40
   3   2 -16   77.19   14.80
  -3  -2  16  107.69    9.80
  -3  -2  16  104.99   16.00
   2   2 -16  130.39   15.30
   2   2 -16  124.09   20.00
  -2  -2  16  121.39   11.10
  -2  -2  16  134.09   16.90
   1   2 -16   77.99   11.30
   1   2 -16   74.29   14.20
  -1  -2  16   96.99    7.90
  -1  -2  16   95.49   14.80
   0   2 -16  120.69   16.30
   0   2 -16  121.59   16.20
   0  -2  16  147.39   16.80
  -1   2 -16  171.98   19.10
  -1   2 -16  168.38   19.50
   1  -2  16  185.98   19.60
  -2   2 -16  373.26   35.40
  -2   2 -16  364.96   33.90
   2  -2  16  397.86   33.60
  -3   2 -16  394.66   31.90
   3  -2  16  309.47   29.80
   3  -2  16  305.87   30.10
  -4   2 -16  104.99   15.80
   4  -2  16  138.69   17.00
   4  -2  16  136.89   17.50
   7   1 -16   57.49   10.00
   7   1 -16   87.49   14.50
  -7  -1  16   85.99   13.20
  -7  -1  16   67.09   10.40
   6   1 -16   86.89   13.30
   6   1 -16   68.19   10.00
  -6  -1  16   60.29    9.40
  -6  -1  16   64.19   12.60
   5   1 -16   82.29   12.40
   5   1 -16   76.79   10.60
  -5  -1  16   80.59   12.70
  -5  -1  16   79.99    9.70
   4   1 -16  303.37   27.20
   4   1 -16  305.77   26.40
  -4  -1  16  289.77   29.00
  -4  -1  16  308.17   25.70
   3   1 -16   -5.30    5.50
   3   1 -16   -1.10    5.90
  -3  -1  16   16.10    9.00
  -3  -1  16   12.40    4.50
   2   1 -16    9.70    6.80
   2   1 -16    1.80    5.60
  -2  -1  16    5.00    3.50
  -2  -1  16    2.70    8.20
   1   1 -16  305.57   23.70
   1   1 -16  281.67   23.80
  -1  -1  16  218.08   20.50
  -1  -1  16  234.48   24.80
   0   1 -16  366.06   37.40
   0  -1  16  522.45   38.50
  -1   1 -16  118.29   16.20
  -1   1 -16  125.19   16.80
   1  -1  16  165.68   16.90
  -2   1 -16   79.99   12.20
   2  -1  16  106.39   14.60
   2  -1  16  117.59   14.10
  -3   1 -16  373.16   34.20
   3  -1  16  375.76   33.40
   3  -1  16  375.56   33.00
  -4   1 -16   92.89   13.20
   4  -1  16   68.49   11.50
  -5   1 -16  424.26   41.20
   5  -1  16  439.76   38.00
   5  -1  16  446.26   39.30
   7   0 -16   98.69   13.40
   7   0 -16  103.99   14.90
  -7   0  16  102.59   12.60
  -7   0  16  116.59   15.40
   6   0 -16    6.40    6.60
   6   0 -16    0.60    6.30
  -6   0  16    3.60    6.60
  -6   0  16   -2.60   10.90
   5   0 -16   14.50    6.50
  -5   0  16    8.40    5.90
  -5   0  16    7.90   10.20
   4   0 -16  318.57   29.50
  -4   0  16  350.66   32.00
  -4   0  16  347.27   31.10
   3   0 -16  278.77   25.70
   3   0 -16  285.97   24.00
  -3   0  16  286.07   28.10
  -3   0  16  292.47   24.20
   2   0 -16   49.50    8.60
   2   0 -16   40.00    7.90
  -2   0  16   53.69    6.40
  -2   0  16   43.30   10.10
   1   0 -16  284.87   23.30
   1   0 -16  260.97   24.30
  -1   0  16  263.17   26.40
  -1   0  16  263.47   22.20
   0   0 -16  208.78   20.80
   0   0 -16  230.58   19.80
   0   0  16  204.38   22.50
   0   0  16  203.18   17.50
  -1   0 -16  464.75   39.10
   1   0  16  445.86   38.50
   1   0  16  438.66   39.80
   1   0  16  491.65   36.50
  -2   0 -16    3.50    6.80
   2   0  16    8.80    6.50
   2   0  16    1.80    8.00
  -3   0 -16  140.69   18.00
   3   0  16  154.08   17.10
   3   0  16  132.09   18.20
  -4   0 -16  624.34   51.79
   4   0  16  599.34   51.29
   4   0  16  610.34   50.89
  -5   0 -16  158.88   20.90
   5   0  16  174.48   19.00
   5   0  16  162.28   20.10
   7  -1 -16   58.59    9.60
  -7   1  16   74.09   10.60
  -7   1  16   67.79   13.90
   6  -1 -16   56.59   10.00
  -6   1  16   77.69   10.50
  -6   1  16   87.09   13.90
   5  -1 -16   53.49    9.00
  -5   1  16   73.59    9.50
  -5   1  16   81.79   13.00
   4  -1 -16  267.27   26.20
  -4   1  16  303.97   25.70
  -4   1  16  313.47   29.10
   3  -1 -16   10.90    5.70
  -3   1  16    1.70    5.50
  -3   1  16    1.80    8.80
   2  -1 -16    4.70    5.40
   2  -1 -16    5.60    3.30
   2  -1 -16    8.80    4.60
  -2   1  16    6.60    5.10
  -2   1  16   -0.10    8.50
   1  -1 -16  208.98   21.30
   1  -1 -16  221.88   19.30
  -1   1  16  273.57   23.60
   0  -1 -16  410.76   33.70
   0  -1 -16  496.35   35.60
   0   1  16  340.77   36.10
  -1  -1 -16  129.39   12.30
  -1  -1 -16  158.38   15.40
   1   1  16  104.29   17.10
   1   1  16  121.19   13.80
  -2  -1 -16  110.29   13.80
  -2  -1 -16   76.49    9.40
   2   1  16   97.59   15.90
   2   1  16  105.89   12.90
  -3  -1 -16  314.37   27.90
  -3  -1 -16  373.36   31.20
   3   1  16  362.46   31.60
   3   1  16  339.07   35.70
  -4  -1 -16   60.09   11.10
  -4  -1 -16   45.90    6.70
  -5  -1 -16  375.46   33.30
  -5  -1 -16  477.25   38.00
   5   1  16  434.66   36.80
   5   1  16  395.76   37.30
   7  -2 -16   16.90    7.40
  -7   2  16   47.20   14.40
  -7   2  16   29.20    9.40
   6  -2 -16   -4.90    6.30
  -6   2  16    0.80    8.20
  -6   2  16   12.70   13.10
   5  -2 -16  222.18   24.20
  -5   2  16  290.57   25.40
  -5   2  16  308.47   29.40
   4  -2 -16   66.89    9.50
  -4   2  16   74.59   10.40
  -4   2  16   70.59   13.70
   3  -2 -16   96.59   12.30
   3  -2 -16   88.69   12.90
  -3   2  16  100.59   14.60
  -3   2  16  101.19   13.70
   2  -2 -16  105.39   13.80
   2  -2 -16  130.99   17.50
  -2   2  16  116.59   18.40
   1  -2 -16  104.49   11.40
   1  -2 -16   81.99   12.00
  -1   2  16   68.99   13.10
   0  -2 -16  126.09   13.20
   0   2  16  127.19   17.10
   0   2  16   81.99    9.60
  -1  -2 -16  169.38   15.90
  -1  -2 -16  170.38   17.90
   1   2  16  162.88   16.10
   1   2  16  174.68   21.00
  -2  -2 -16  424.06   34.00
  -2  -2 -16  404.36   32.30
   2   2  16  351.66   33.20
   2   2  16  395.16   35.70
  -3  -2 -16  316.57   28.60
  -3  -2 -16  300.37   30.70
   3   2  16  373.16   32.40
   3   2  16  390.16   31.20
  -4  -2 -16  142.39   12.90
  -4  -2 -16  122.09   17.40
   4   2  16  104.99   17.10
   4   2  16  110.89   19.30
  -6   3  16   54.69   19.80
   5  -3 -16   75.09   10.70
  -5   3  16   86.99   12.50
  -5   3  16   84.59   15.40
   4  -3 -16    0.90    5.50
   4  -3 -16    1.30    6.10
  -4   3  16   10.60   11.70
   3  -3 -16   21.70    6.70
   3  -3 -16   28.10    7.50
  -3   3  16   32.70   11.60
   2  -3 -16  161.68   15.90
   2  -3 -16  136.19   15.90
  -2   3  16  138.59   20.70
   1  -3 -16  452.65   41.00
   1  -3 -16  488.95   40.80
  -1   3  16  548.65   43.30
   0  -3 -16   73.19   10.10
   0  -3 -16   80.99   10.60
  -1  -3 -16  187.98   17.40
  -1  -3 -16  175.68   18.60
   1   3  16  181.48   23.10
  -2  -3 -16  270.07   26.20
  -2  -3 -16  281.37   24.70
   2   3  16  309.57   29.60
   2   3  16  272.47   25.40
  -3  -3 -16   12.00    5.90
  -3  -3 -16   19.10    8.20
   3   3  16   15.90   12.60
   3   3  16   14.40    9.10
   3  -4 -16   12.30    7.30
   3  -4 -16   13.90    6.80
  -3   4  16    2.90   18.90
   2  -4 -16   34.50    7.70
   2  -4 -16   42.10    8.00
   1  -4 -16   56.49    8.50
   1  -4 -16   51.69    8.90
   0  -4 -16   73.59   10.00
   0  -4 -16   96.59   13.20
  -1  -4 -16   38.40    8.40
  -1  -4 -16   39.80    7.70
   1   4  16   44.70   17.80
   4   3 -17   77.29   10.20
   4   3 -17   50.79   12.40
  -4  -3  17   63.19    9.00
  -4  -3  17   63.19   12.30
   3   3 -17   13.00    7.20
   3   3 -17   11.20    9.50
  -3  -3  17   19.70    9.90
  -3  -3  17   22.50    4.60
   2   3 -17   83.69   11.80
   2   3 -17   78.39   13.60
  -2  -3  17  102.09   14.10
  -2  -3  17   97.09    8.80
   1   3 -17  210.08   22.50
   1   3 -17  222.68   24.80
  -1  -3  17  246.18   24.10
   0   3 -17  164.18   20.80
   0   3 -17  174.08   20.10
   0  -3  17  169.48   20.30
  -1   3 -17   57.49   12.30
  -1   3 -17   59.29   11.20
   1  -3  17   47.30   11.40
  -2   3 -17   10.70    9.20
  -2   3 -17   15.30   11.70
   2  -3  17    2.40   16.80
   6   2 -17   29.50    8.30
   6   2 -17   33.00   10.90
  -6  -2  17   55.59   12.00
  -6  -2  17   40.40    7.60
   5   2 -17   40.10    8.40
   5   2 -17   41.30   10.50
  -5  -2  17   27.20    6.60
  -5  -2  17   34.90   10.60
   4   2 -17    8.10   10.20
   4   2 -17   23.40    7.70
  -4  -2  17   21.20    5.50
  -4  -2  17   20.80    9.90
   3   2 -17   25.20    7.90
  -3  -2  17   47.80    6.60
  -3  -2  17   34.20   10.30
   2   2 -17  280.67   28.50
   2   2 -17  273.97   28.90
  -2  -2  17  358.86   30.20
  -2  -2  17  343.07   25.50
   1   2 -17  114.79   15.20
   1   2 -17  121.79   16.50
  -1  -2  17  101.99   16.40
   0   2 -17    4.70    7.60
   0   2 -17   12.70    8.30
   0  -2  17    7.10    8.40
  -1   2 -17  212.28   23.60
  -1   2 -17  224.98   24.00
   1  -2  17  266.97   24.30
  -2   2 -17   64.79   11.80
  -2   2 -17   91.29   14.70
   2  -2  17   78.09   12.00
  -3   2 -17   82.89   13.10
   3  -2  17   55.49   11.10
   3  -2  17   64.09   11.30
  -4   2 -17  314.87   35.70
   4  -2  17  295.97   28.80
   7   1 -17   35.70    8.70
  -7  -1  17   48.00    9.10
   6   1 -17  103.59   15.20
   6   1 -17   81.39   12.30
  -6  -1  17  117.69   14.30
  -6  -1  17  129.79   16.20
   5   1 -17  165.08   16.30
   5   1 -17  125.29   16.20
  -5  -1  17  114.49   20.80
   4   1 -17   56.39    9.90
   4   1 -17   69.29   11.70
  -4  -1  17   74.39    9.90
  -4  -1  17   70.49   12.80
   3   1 -17   71.09   11.00
   3   1 -17   81.79   12.20
  -3  -1  17  106.39   13.80
  -3  -1  17  104.59   10.30
   2   1 -17  106.99   13.80
   2   1 -17   95.89   13.50
  -2  -1  17   96.29    9.70
  -2  -1  17   92.49   13.40
   1   1 -17   50.29    9.80
   1   1 -17   63.99    9.80
  -1  -1  17   76.19    7.10
  -1  -1  17   72.39   11.70
   0   1 -17  569.94   44.60
   0  -1  17  490.15   44.70
  -1   1 -17   30.00    9.50
  -1   1 -17   27.00    8.50
   1  -1  17   30.90    9.20
  -2   1 -17  713.13   63.19
   2  -1  17  801.72   63.49
   2  -1  17  803.92   63.39
   3  -1  17  103.89   15.20
   3  -1  17   91.29   15.10
  -4   1 -17   29.60   11.00
   4  -1  17   25.30    9.40
   4  -1  17   30.40    9.40
   7   0 -17   51.89    9.60
   7   0 -17   43.40   14.50
  -7   0  17   56.99   13.60
  -7   0  17   46.70    9.60
   6   0 -17    5.30    7.00
   6   0 -17    0.40    6.50
  -6   0  17    0.80   12.40
  -6   0  17   10.90    7.20
   5   0 -17    8.20    7.90
   5   0 -17   11.30    6.60
  -5   0  17   13.10    6.30
  -5   0  17   12.10   11.30
   4   0 -17   36.00    8.20
  -4   0  17   38.50   11.30
   3   0 -17   63.29    9.90
   3   0 -17   75.09    9.70
  -3   0  17   76.49   12.50
  -3   0  17   74.39   10.30
   2   0 -17  324.67   29.60
   2   0 -17  342.07   28.30
  -2   0  17  342.17   27.80
  -2   0  17  335.77   31.80
   1   0 -17    8.60    5.50
   1   0 -17    1.00    6.10
  -1   0  17    3.40    8.70
   0   0 -17  218.28   21.90
   0   0 -17  225.18   20.50
   0   0  17  227.08   18.40
   0   0  17  209.88   23.70
  -1   0 -17  991.80   82.19
   1   0  17  994.50   81.89
   1   0  17 1017.90   82.69
   1   0  17 1085.79   79.99
  -2   0 -17  637.54   53.89
   2   0  17  654.73   54.69
   2   0  17  661.63   54.29
  -3   0 -17  103.99   14.00
   3   0  17  100.79   17.00
  -4   0 -17  196.58   23.30
   4   0  17  202.88   21.70
   4   0  17  184.28   21.00
   7  -1 -17   34.30    8.70
  -7   1  17   34.80    9.30
   6  -1 -17   99.49   15.00
  -6   1  17  108.09   14.80
  -6   1  17  101.29   16.10
   5  -1 -17  103.19   15.10
  -5   1  17  145.79   21.20
  -5   1  17  136.69   15.10
   4  -1 -17   57.89    9.50
  -4   1  17   76.89   12.90
  -4   1  17   64.79    9.10
   3  -1 -17   86.89   13.10
  -3   1  17  108.99   14.40
   2  -1 -17  101.29    9.60
   2  -1 -17   79.09   12.80
  -2   1  17  107.39   12.40
  -2   1  17  106.99   14.10
   1  -1 -17   46.50    8.30
  -1   1  17   74.29    8.20
  -1   1  17   61.79   11.30
   0  -1 -17  459.15   45.10
   0  -1 -17  552.44   44.20
   0   1  17  629.44   43.90
   0   1  17  526.25   46.20
  -1  -1 -17   30.00    5.20
  -1  -1 -17   27.00    8.10
   1   1  17   21.80    9.20
   1   1  17   21.30    6.40
  -2  -1 -17  784.82   58.59
  -2  -1 -17  631.44   56.29
   2   1  17  727.03   58.09
   2   1  17  719.03   58.69
  -3  -1 -17   92.29   12.50
  -3  -1 -17   76.89    8.60
  -4  -1 -17   27.00   10.40
   4   1  17   26.60    9.70
   4   1  17   35.00    9.50
   6  -2 -17   33.70    9.50
  -6   2  17   30.10    9.00
  -6   2  17   31.30   14.40
   5  -2 -17   16.80    6.90
  -5   2  17   42.10   13.90
  -5   2  17   30.30    8.90
   4  -2 -17   16.00    7.00
  -4   2  17   25.10    7.70
  -4   2  17   16.70   12.50
   3  -2 -17   30.60    7.50
  -3   2  17   31.60    8.00
  -3   2  17   26.00   11.70
   2  -2 -17  292.37   24.70
   2  -2 -17  273.07   25.50
  -2   2  17  277.67   28.70
   1  -2 -17   79.09   12.60
   1  -2 -17   94.09   13.30
  -1   2  17   93.59   14.20
   0  -2 -17    5.80    5.70
   0  -2 -17    8.10    6.30
   0   2  17    3.40   10.40
  -1  -2 -17  263.37   22.80
  -1  -2 -17  264.17   20.70
   1   2  17  189.18   20.30
   1   2  17  229.88   25.20
  -2  -2 -17   72.89   11.20
  -2  -2 -17   72.79    8.70
   2   2  17   78.09   13.30
   2   2  17   69.19   12.10
  -3  -2 -17   66.09    8.50
  -3  -2 -17   63.29   10.90
   3   2  17   73.79   12.10
   3   2  17   72.29   12.60
  -4  -2 -17  305.77   31.90
   4  -3 -17   55.99    9.50
   4  -3 -17   51.49    9.30
  -4   3  17   76.59   15.70
  -4   3  17   92.99   11.70
   3  -3 -17   21.40    7.00
   3  -3 -17   17.30    7.10
  -3   3  17    2.10   12.20
   2  -3 -17   88.69   12.20
   2  -3 -17   68.59   10.00
  -2   3  17   77.99   14.60
   1  -3 -17  223.38   20.20
   1  -3 -17  217.78   21.00
  -1   3  17  196.28   25.40
   0  -3 -17  148.29   17.50
   0  -3 -17  163.48   16.20
   0   3  17  168.88   22.90
  -1  -3 -17   46.40    8.80
  -1  -3 -17   54.99    8.20
   1   3  17   67.89   13.70
  -2  -3 -17   14.20    6.00
  -2  -3 -17   17.60    8.30
   2   3  17   -0.70   12.10
   2   3  17   11.10    6.50
   3   3 -18   67.59   10.60
   3   3 -18   48.50   11.90
  -3  -3  18   61.99    8.00
   2   3 -18    8.80    7.40
   2   3 -18    1.40    9.80
   1   3 -18  112.49   18.70
   1   3 -18  105.69   16.10
   0   3 -18   70.99   11.60
   0   3 -18   65.59   13.00
   0  -3  18   54.89   12.60
   5   2 -18  111.29   15.40
   5   2 -18   95.29   16.10
  -5  -2  18  104.89   15.40
  -5  -2  18  109.79   12.40
   4   2 -18   23.10    8.30
   4   2 -18   26.10    9.40
  -4  -2  18   23.90   11.00
  -4  -2  18   22.70    5.70
   3   2 -18   46.20    9.60
  -3  -2  18   56.19   12.10
  -3  -2  18   54.39    7.60
   2   2 -18    9.60    7.50
  -2  -2  18   18.60    3.70
  -2  -2  18   18.80   10.00
   1   2 -18  291.17   27.10
   1   2 -18  308.27   27.90
  -1  -2  18  262.37   28.10
   0   2 -18   70.49   11.30
   0   2 -18   56.29   11.10
   0  -2  18   56.29   11.60
  -1   2 -18  192.18   20.60
  -1   2 -18  176.28   21.00
   1  -2  18  148.69   20.50
  -2   2 -18   89.29   13.50
  -2   2 -18   85.09   14.80
   2  -2  18   97.79   15.40
   6   1 -18   19.00    8.10
   6   1 -18   21.30   10.00
  -6  -1  18   18.80   12.00
  -6  -1  18   18.20    7.70
   5   1 -18   41.50    9.00
   5   1 -18   58.39    9.90
  -5  -1  18   48.30   12.90
  -5  -1  18   53.89    8.40
   4   1 -18   23.30    8.10
   4   1 -18   21.10    8.10
  -4  -1  18   27.60   11.10
  -4  -1  18   27.00    6.40
   3   1 -18    5.20    6.70
   3   1 -18   -1.20    6.80
  -3  -1  18    0.60    9.80
  -3  -1  18   -0.30    4.80
   2   1 -18  293.57   28.60
   2   1 -18  295.27   29.50
  -2  -1  18  368.96   26.60
  -2  -1  18  335.17   31.30
   1   1 -18  155.88   17.00
   1   1 -18  138.49   17.20
  -1  -1  18  146.49   12.30
  -1  -1  18  130.39   19.00
   0   1 -18   41.10    9.30
   0  -1  18   55.89   10.90
  -1   1 -18  127.69   17.10
  -1   1 -18  114.69   17.00
   1  -1  18  128.99   17.20
  -2   1 -18   59.39   11.00
   2  -1  18   47.20   11.10
   2  -1  18   60.39   10.20
  -3   1 -18  337.37   35.20
   3  -1  18  402.56   33.80
   3  -1  18  362.86   33.60
   6   0 -18  201.98   23.60
  -6   0  18  193.68   27.60
  -6   0  18  209.48   20.90
   5   0 -18  182.38   20.70
  -5   0  18  214.98   20.10
  -5   0  18  226.08   27.80
   4   0 -18    8.00    7.40
   4   0 -18   13.10    6.20
  -4   0  18   10.00   11.70
  -4   0  18   12.20    6.10
   3   0 -18   36.90    8.70
   3   0 -18   57.29    9.30
  -3   0  18   53.69   12.20
  -3   0  18   48.80    7.40
   2   0 -18   35.80    6.70
   2   0 -18   16.90    7.30
  -2   0  18   35.20   10.80
  -2   0  18   35.80    5.90
   1   0 -18  141.39   15.00
   1   0 -18  124.49   16.40
  -1   0  18  146.49   20.40
  -1   0  18  155.98   13.50
   0   0 -18  244.78   25.70
   0   0 -18  276.57   24.50
   0   0  18  296.37   22.50
   0   0  18  262.07   28.00
  -1   0 -18   22.90    8.50
  -1   0 -18    9.70    8.00
   1   0  18   20.70    9.70
  -2   0 -18  234.98   24.80
   2   0  18  255.57   23.90
   2   0  18  249.48   25.80
  -3   0 -18  109.29   16.90
   3   0  18  109.89   18.10
   3   0  18  112.29   16.00
   6  -1 -18   16.30    7.80
  -6   1  18   12.50    8.00
  -6   1  18   17.10   13.40
   5  -1 -18   34.80    8.30
  -5   1  18   56.59   13.00
  -5   1  18   53.59    8.70
   4  -1 -18   17.80    7.30
  -4   1  18   22.40    7.10
  -4   1  18   29.40   11.80
   3  -1 -18   -1.10    6.20
  -3   1  18    3.00    6.00
  -3   1  18   -2.50   10.00
   2  -1 -18  272.27   26.90
  -2   1  18  331.77   26.50
  -2   1  18  295.17   29.80
   1  -1 -18  173.08   14.90
   1  -1 -18  126.19   16.90
  -1   1  18  177.58   15.90
  -1   1  18  134.99   20.50
   0  -1 -18   59.29    9.50
   0  -1 -18   74.29    9.90
   0   1  18   63.59    8.10
   0   1  18   49.10   11.30
  -1  -1 -18  108.49   15.50
   1   1  18  106.29   13.00
   1   1  18  106.69   17.70
  -2  -1 -18   49.20    9.70
  -2  -1 -18   39.50    6.00
   2   1  18   64.69   11.40
   2   1  18   66.29   11.60
  -3  -1 -18  394.16   35.70
   3   1  18  381.46   34.00
   3   1  18  361.26   35.10
   5  -2 -18  106.49   15.10
  -5   2  18  115.49   13.60
  -5   2  18  102.59   17.70
   4  -2 -18   14.30    7.30
  -4   2  18   24.70   13.20
  -4   2  18   31.90    8.40
   3  -2 -18   43.80    8.90
  -3   2  18   62.29    9.70
  -3   2  18   49.40   13.70
   2  -2 -18   13.30    6.60
   2  -2 -18   15.30    7.10
  -2   2  18   16.70   11.80
   1  -2 -18  254.97   22.60
   1  -2 -18  216.48   23.50
  -1   2  18  287.17   27.40
   0  -2 -18   77.59   11.30
   0  -2 -18   92.59   10.60
   0   2  18   60.59   13.50
  -1  -2 -18  144.99   18.20
  -1  -2 -18  150.68   15.50
   1   2  18  184.18   21.40
   1   2  18  148.29   15.00
  -2  -2 -18   94.79   11.50
  -2  -2 -18  108.99   13.40
   2   2  18   80.49   14.00
   2   2  18   90.99   13.60
   3  -3 -18   43.80    9.20
   3  -3 -18   42.90    8.60
  -3   3  18   50.69   14.50
   2  -3 -18    4.10    6.70
   2  -3 -18    6.30    6.80
  -2   3  18   -9.90   12.80
   1  -3 -18  116.99   14.30
   1  -3 -18  114.49   15.30
  -1   3  18   99.29   17.80
   0  -3 -18   50.19    9.60
   0  -3 -18   54.49    8.70
   0   3  18   66.09   14.40
   3   2 -19   50.39    9.90
   3   2 -19   26.00    9.70
  -3  -2  19   45.10   13.30
  -3  -2  19   51.29    6.10
   2   2 -19    6.40    7.70
  -2  -2  19    7.50   11.50
   1   2 -19   71.09   11.50
   1   2 -19   93.09   13.60
   0   2 -19  317.87   29.00
   0   2 -19  305.47   29.20
   0  -2  19  254.37   31.80
  -1   2 -19   46.20   11.30
  -1   2 -19   57.89   12.00
   1  -2  19   39.50   11.30
   4   1 -19    8.60    8.20
   4   1 -19    6.00    7.90
  -4  -1  19    3.90    7.70
  -4  -1  19    6.40   11.10
   3   1 -19   -2.00    7.30
   3   1 -19    1.80    7.00
  -3  -1  19    6.10    5.00
  -3  -1  19   -4.60   10.40
   2   1 -19  106.09   16.90
   2   1 -19  130.29   16.00
  -2  -1  19  127.59   19.60
  -2  -1  19  136.49   12.00
   1   1 -19   -0.60    6.80
   1   1 -19    5.00    8.10
  -1  -1  19    2.10    9.70
  -1  -1  19    7.40    2.90
   0   1 -19   33.50    9.80
   0   1 -19   34.30    9.00
   0  -1  19   63.19   11.50
  -1   1 -19  224.48   22.40
  -1   1 -19  219.88   23.00
   1  -1  19  174.98   22.10
  -2   1 -19   42.30   12.00
  -2   1 -19   28.90   12.60
   5   0 -19   27.50   11.40
  -5   0  19   55.79   15.20
   4   0 -19   21.10    8.60
   4   0 -19   20.00    6.60
  -4   0  19   28.00   12.80
  -4   0  19   17.50    6.60
   3   0 -19    9.40    6.10
   3   0 -19   13.30    7.30
  -3   0  19   13.80    5.60
  -3   0  19   10.00   11.80
   2   0 -19   20.70    6.50
   2   0 -19   10.40    7.30
  -2   0  19   21.00   11.40
  -2   0  19   23.40    5.60
   1   0 -19   92.59   14.60
   1   0 -19  115.29   13.70
  -1   0  19  109.89   15.10
  -1   0  19   98.59   10.90
   0   0 -19  395.56   30.60
   0   0 -19  317.17   31.60
   0   0  19  334.67   33.50
   0   0  19  335.87   28.00
  -1   0 -19   10.20    8.80
  -1   0 -19   18.10    9.10
   1   0  19   -0.50    9.30
  -2   0 -19  219.48   28.90
   2   0  19  228.08   23.10
   2   0  19  246.28   25.30
   4  -1 -19   13.00   13.80
  -4   1  19   16.50   12.00
   3  -1 -19   -2.30    6.90
  -3   1  19    4.30    6.40
  -3   1  19    2.10   10.60
   2  -1 -19  110.99   15.30
  -2   1  19  117.19   19.90
  -2   1  19  133.59   14.70
   1  -1 -19    2.70    6.70
   1  -1 -19    7.70    5.10
  -1   1  19   -3.20    9.30
  -1   1  19    0.20    5.90
   0  -1 -19   46.90    8.90
   0   1  19   40.00    6.80
   0   1  19   27.00   10.30
  -1  -1 -19  184.68   22.20
   1   1  19  253.87   19.10
   1   1  19  205.18   24.30
   1   1  19  201.98   20.50
  -2  -1 -19   41.00   10.80
   2   1  19   52.09   20.20
   2   1  19   56.99    7.10
   2   1  19   42.00    9.10
   3  -2 -19   32.30   13.60
  -3   2  19   50.29    9.10
   2  -2 -19    3.50    6.80
  -2   2  19   11.00   12.50
   1  -2 -19  119.09   14.30
   1  -2 -19  119.79   15.60
   0  -2 -19  324.47   24.00
   0  -2 -19  253.37   26.70
   0  -2 -19  256.37   24.70
   0   2  19  254.97   32.70
  -1  -2 -19   36.40    7.50
  -1  -2 -19   21.90   17.60
   1   2  19   45.80    7.10
   1   2  19   47.20   12.10
   2   1 -20   15.50    9.60
   2   1 -20   24.80    8.70
  -2  -1  20    7.20   10.70
  -2  -1  20   11.80    4.10
   1   1 -20  262.57   25.40
   1   1 -20  262.47   33.00
  -1  -1  20  239.78   26.80
   0   1 -20  189.88   22.60
   0   1 -20  208.18   21.50
   0  -1  20  197.98   23.20
   3   0 -20   10.30    7.60
   3   0 -20   10.50    6.30
  -3   0  20   16.20    7.00
   2   0 -20    6.20    6.10
   2   0 -20    3.00   14.70
  -2   0  20   14.90    5.30
   1   0 -20   22.30   16.30
   1   0 -20   31.50    8.20
  -1   0  20   14.70   13.30
  -1   0  20   27.70    5.00
   0   0 -20  395.76   39.00
   0   0 -20  510.15   38.10
   0   0  20  416.76   40.90
   2  -1 -20    3.80    7.20
  -2   1  20   23.40    7.00
  -2   1  20   22.30   11.50
   1  -1 -20  270.97   22.50
   1  -1 -20  223.88   25.00
  -1   1  20  288.77   23.30
  -1   1  20  226.88   27.60
   0  -1 -20  236.88   20.70
   0  -1 -20  179.78   23.00
   0   1  20  271.37   20.60
   0   1  20  191.08   25.80
   0   0   0    0.00    0.00

_computing_structure_solution     'SHELXT 2014/5 (Sheldrick, 2014)'
;
_shelx_hkl_checksum     643
